# Supplementary material for: AARS1-mediated lactylation of H3K18 and STAT1 promotes ferroptosis in diabetic nephropathy
Source: Cell Death Differ. 2025 Sep 23;33(3):589–604. doi: 10.1038/s41418-025-01587-4 (PMC13036035; doi:10.1038/s41418-025-01587-4)
Supplement: Supplementary file 4 — supplemental table 3 [file 41418_2025_1587_MOESM4_ESM.xlsx]

## Sheet: RNA-seq finaly
Supplemental Table 3. KEGG pathways
Category	Term	Count	%	PValue	Genes	List Total	Pop Hits	Pop Total	Fold Enrichment	Bonferroni	Benjamini	FDR
KEGG_PATHWAY	mmu01100:Metabolic pathways	79	7.09156	0.00125723	GALNT11, COX7B, GALNT17, TECR, PIGP, ENO1, CNDP2, IL4I1, NAT8F6, AUH, NAMPT, B3GALT1, UQCRFS1, RXYLT1, HYAL5, HYAL6, SCD1, DLAT, GAMT, ACOT8, PCYT1B, PLA2G12B, ACSL1, SPHK2, ELOVL5, BHMT2, SPHK1, MARS1, NDUFC2, SIRT6, DCK, GBGT1, FH1, NUDT16L2, UGDH, CYP2J11, NDUFS5, MTHFD2L, ACOT1, RDH5, BCAT1, UMPS, DLD, ATP6V0C, GPLD1, HACD1, H6PD, ACAA1B, PLA2G5, PLA2G6, PLA2G7, LDHB, MAN2A2, GCNT4, CKB, KDSR…	326	1621	9330	1.39479	0.328026	0.397285	0.397285
KEGG_PATHWAY	mmu01040:Biosynthesis of unsaturated fatty acids	6	0.5386	0.00602872	HACD1, ELOVL5, TECR, ACOT1, ACAA1B, SCD1	326	34	9330	5.05052	0.852044	0.70725	0.70725
KEGG_PATHWAY	mmu04668:TNF signaling pathway	11	0.987433	0.0067144	CEBPB, JAG1, CREB3L4, CXCL1, PGAM5, TAB1, TNF, CXCL2, JUNB, GM5431, CXCL5	326	115	9330	2.73753	0.881032	0.70725	0.70725
KEGG_PATHWAY	mmu00591:Linoleic acid metabolism	6	0.5386	0.0292824	CYP2J11, PLA2G12B, CYP2J8, CYP2J9, PLA2G5, PLA2G6	326	50	9330	3.43436	0.999917	1	1
KEGG_PATHWAY	mmu04974:Protein digestion and absorption	9	0.807899	0.0345291	COL18A1, SLC15A1, SLC7A9, COL5A3, SLC7A15, COL9A1, COL6A4, SLC3A2, SLC1A5	326	108	9330	2.38497	0.999985	1	1
KEGG_PATHWAY	mmu04211:Longevity regulating pathway	8	0.718133	0.0371256	KL, CREB3L4, ADIPOQ, RPS6KB2, ULK1, FOXO3, EIF4E, HRAS	326	90	9330	2.54397	0.999994	1	1
KEGG_PATHWAY	mmu00280:Valine, leucine and isoleucine degradation	6	0.5386	0.0476466	IL4I1, ALDH6A1, AUH, ACAA1B, BCAT1, DLD	326	57	9330	3.01259	1	1	1
KEGG_PATHWAY	mmu00592:alpha-Linolenic acid metabolism	4	0.359066	0.0546888	PLA2G12B, ACAA1B, PLA2G5, PLA2G6	326	25	9330	4.57914	1	1	1
KEGG_PATHWAY	mmu05321:Inflammatory bowel disease	6	0.5386	0.0641507	MAF, TGFB3, TBX21, IL23R, H2-OB, TNF	326	62	9330	2.76964	1	1	1
KEGG_PATHWAY	mmu01212:Fatty acid metabolism	6	0.5386	0.0641507	HACD1, ELOVL5, ACSL1, TECR, ACAA1B, SCD1	326	62	9330	2.76964	1	1	1
KEGG_PATHWAY	mmu03015:mRNA surveillance pathway	8	0.718133	0.0676859	CPSF1, DDX39B, PPP2R3C, GM2446, EIF4A3, UPF3A, MAGOHB, PPP1CA	326	103	9330	2.22288	1	1	1
KEGG_PATHWAY	mmu04913:Ovarian steroidogenesis	6	0.5386	0.0677918	HSD3B6, CYP2J11, CYP2J8, CYP2J9, ACOT1, BMP15	326	63	9330	2.72568	1	1	1
KEGG_PATHWAY	mmu04330:Notch signaling pathway	6	0.5386	0.0677918	APH1A, NCSTN, JAG1, MAML2, HEY2, DTX1	326	63	9330	2.72568	1	1	1
KEGG_PATHWAY	mmu04152:AMPK signaling pathway	9	0.807899	0.0754642	G6PC2, PPP2R3C, CREB3L4, GM2446, ADIPOQ, RPS6KB2, ULK1, SCD1, FOXO3	326	127	9330	2.02816	1	1	1
KEGG_PATHWAY	mmu00062:Fatty acid elongation	4	0.359066	0.0785835	HACD1, ELOVL5, TECR, ACOT1	326	29	9330	3.94754	1	1	1
KEGG_PATHWAY	mmu05323:Rheumatoid arthritis	7	0.628366	0.0824726	TGFB3, H2-OB, CXCL1, ATP6V0C, TNF, CXCL2, CXCL5	326	87	9330	2.30273	1	1	1
KEGG_PATHWAY	mmu04146:Peroxisome	7	0.628366	0.0824726	PEX16, PECR, ACOT8, NUDT7, AMACR, ACSL1, ACAA1B	326	87	9330	2.30273	1	1	1
KEGG_PATHWAY	mmu05208:Chemical carcinogenesis - reactive oxygen species	13	1.16697	0.0879116	SLC26A2, COX7B, NDUFA6, EGF, NCF2, NDUFC2, FOXO3, NDUFS5, GSTA2, NDUFAB1, UQCRFS1, HRAS, NFE2L2	326	222	9330	1.67592	1	1	1
