# Supplementary material for: AARS1-mediated lactylation of H3K18 and STAT1 promotes ferroptosis in diabetic nephropathy
Source: Cell Death Differ. 2025 Sep 23;33(3):589–604. doi: 10.1038/s41418-025-01587-4 (PMC13036035; doi:10.1038/s41418-025-01587-4)
Supplement: Supplementary file 5 — supplemental table 4 [file 41418_2025_1587_MOESM5_ESM.xlsx]

## Sheet: Sheet1
Supplemental Table 4. H3K18la ChIP-seq
ENTREZID	SYMBOL
127239154	LOC127239154
127239154	OR4F29
729759	LOC105378947
105378947	LOC101928626
105378947	OR4F16
101928626	LINC01128
81399	LOC284600
105378947	SAMD11
643837	NOC2L
284600	AGRN
284600	C1orf159
284600	LINC01342
148398	MIR429
148398	TTLL10
26155	TNFRSF18
375790	TNFRSF4
375790	SDF4
375790	B3GALT6
375790	C1QTNF12
375790	SCNN1D
54991	ACAP3
54991	MIR6726
254099	INTS11
254099	CPTP
254099	TAS1R3
554210	DVL1
254173	MXRA8
254173	ANKRD65-AS1
254173	ANKRD65
254173	TMEM88B
8784	LINC01770
8784	VWA1
8784	ATAD3B
7293	TMEM240
51150	SSU72
51150	FNDC10
51150	MIB2
51150	MMP23B
126792	SLC35E2B
126792	CDK11A
126792	NADK
388581	GNB1
388581	CFAP74
388581	GABRD
388581	PRKCZ
6339	PRKCZ-AS1
116983	FAAP20
102465434	SKI
54973	LOC124903824
80772	LOC100129534
83756	PEX10
1855	PLCH2
54587	PANK4
54587	HES5
105378585	TNFRSF14
441869	MMEL1
643965	LOC105378598
102724312	TTC34
64856	LOC124903825
83858	ACTRT2
339453	LOC124903827
339453	PRDM16
339453	MIR4251
29101	LOC105378604
643988	ARHGEF16
643988	MEGF6
643988	MIR551A
142678	TPRG1L
142678	WRAP73
142678	TP73-AS3
8510	TP73
728661	CCDC27
728661	SMIM1
728661	CEP104
728642	DFFB
65220	LINC01134
2782	LINC01346
85452	LINC01345
85452	LINC01777
85452	LOC124904578
85452	AJAP1
85452	LINC02781
85452	LINC02782
85452	LOC105376686
85452	MIR4689
2563	NPHP4
2563	KCNAB2
2563	CHD5
2563	RPL22
2563	RNF207
2563	ICMT
2563	ICMT-DT
5590	HES3
5590	GPR153
5590	ACOT7
5590	HES2
5590	ESPN
5590	TNFRSF25
5590	PLEKHG5
100506504	NOL9
199990	KLHL21
199990	THAP3
6497	DNAJC11
6497	LINC01672
6497	CAMTA1
6497	CAMTA1-AS3
6497	CAMTA1-AS2
6497	CAMTA1-AS1
6497	UTS2
6497	TNFRSF9
6497	LOC124903834
6497	ERRFI1-DT
124903824	LINC01714
124903824	SLC45A1
124903824	RERE
100129534	RERE-AS1
100129534	CA6
100129534	GPR157
100129534	LNCTAM34A
5192	MIR34AHG
9651	H6PD
9651	SPSB1
9651	LINC02606
9651	TMEM201
9651	PIK3CD-AS2
9651	PIK3CD
9651	CLSTN1
9651	CTNNBIP1
9651	NMNAT1
9651	UBE4B
9651	KIF1B
55229	PEX14
55229	CASZ1
55229	C1orf127
388585	TARDBP
388585	SRM
8764	MTOR
79258	ANGPTL7
79258	LOC105376737
79258	DISP3
79258	LINC01647
79258	FBXO2
105378598	AGTRAP
100287898	MTHFR
100287898	NPPA-AS1
100287898	NPPA
100287898	NPPB
124903825	PLOD1
124903825	MFN2
124903825	MIIP
124903825	TNFRSF8
124903825	MIR7846
124903825	MIR4632
140625	VPS13D
140625	LINC02766
140625	DHRS3
140625	AADACL3
140625	CFAP107
140625	PRAMEF12
124903827	PRAMEF1
124903827	PRAMEF10
63976	PRAMEF27
63976	PRAMEF34P
63976	PRAMEF36P
100422968	PRAMEF26
100422968	PRAMEF18
100422968	PRAMEF33
100422968	PRAMEF19
100422968	PRAMEF17
100422968	PRAMEF20
100422968	LOC107984918
100422968	LRRC38
100422968	PDPN
100422968	LOC124900446
100422968	PRDM2
63976	KAZN
63976	KAZN-AS1
63976	TMEM51-AS1
63976	TMEM51-AS2
105378604	FHAD1
105378604	EFHD2
105378604	CTRC
105378604	CASP9
105378604	DNAJC16
105378604	AGMAT
63976	LOC124903854
63976	DDI2
63976	RSC1A1
63976	PLEKHM2
63976	SLC25A34
27237	TMEM82
1953	FBLIM1
1953	SPEN
1953	ZBTB17
1953	SRARP
1953	CLCNKB
1953	FAM131C
1953	EPHA2
693135	ARHGEF19
693135	ANO7L1
1953	FBXO42
1953	SPATA21
1953	CROCCP3
1953	LINC01783
127262	RNU1-3
49856	MIR3675
49856	CROCC
105378610	ATP13A2
7161	SDHB
7161	PADI2
7161	LINC02783
7161	PADI1
148870	PADI3
388588	MIR3972
388588	PADI4
388588	PADI6
9731	RCC2
9731	ARHGEF10L
1677	LINC02810
100133612	ACTL8
100133612	LOC105376812
728716	LINC01654
105376672	IGSF21
105376672	IGSF21-AS1
105376672	LOC124903865
105376672	KLHDC7A
105376672	PAX7
105376672	TAS1R2
105376672	IFFO2
105376672	UBR4
284661	AKR7L
284661	AKR7A3
284661	AKR7A2
284661	SLC66A1
284661	CAPZB
284661	MICOS10-DT
284661	RPS14P3
284661	NBL1
124904578	HTR6
124904578	TMCO4
55966	RNF186
55966	PLA2G2E
55966	PLA2G5
55966	PLA2G2F
55966	LOC117779438
55966	LINC01757
55966	VWA5B1
55966	FAM43B
55966	CDA
55966	PINK1
55966	KIF17
55966	HP1BP3
55966	EIF4G3
55966	MIR1256
55966	ECE1
55966	LOC124903872
55966	NBPF3
55966	ALPL
105376680	RAP1GAP
105376680	USP48
105376680	LDLRAD2
105376680	HSPG2
105376681	CELA3B
105376681	CELA3A
105376681	CDC42
105376681	WNT4
105376681	LOC105376845
105376681	MIR4418
105376686	ZBTB40
105376686	EPHA8
105376686	MIR6127
105376686	EPHB2
105376686	MIR4684
105376686	MIR4253
105376686	LACTBL1
105376686	TEX46
105376686	KDM1A
105376686	HTR1D
105376686	HNRNPR
105376686	ZNF436-AS1
105376686	ASAP3
105376686	E2F2
105376686	ID3
105376686	LOC107984928
105376686	MDS2
105376686	ELOA
105376686	HMGCL
105376686	FUCA1
105376686	CNR2
105376686	SRSF10
100616421	LOC107984931
100616421	MYOM3-AS1
100616421	MYOM3
100616421	IL22RA1
100616421	LINC02800
100616421	GRHL3-AS1
100616421	GRHL3
100616421	STPG1
100616421	NIPAL3
100616421	NCMAP
100616421	SRRM1
100616421	CLIC4
100616421	MIR6731
100616421	RUNX3
261734	RUNX3-AS1
261734	MIR4425
261734	LINC02793
261734	SYF2
261734	MACO1
261734	LDLRAP1
8514	MAN1C1
8514	SELENON
26038	MTFR1L
26038	STMN1
26038	PAFAH2
26038	SLC30A2
26038	TRIM63
26038	C1orf232
26038	CNKSR1
6146	CATSPER4
388591	ZPLD2P
6146	CEP85
23463	SH3BGRL3
148645	UBXN11
390992	CRYBG2
387509	ZNF683
11332	LIN28A
11332	DHDDS
11332	DHDDS-AS1
11332	HMGN2
11332	RPS6KA1
11332	LOC124904813
11332	ARID1A
11332	PIGV
11332	TRNP1
11332	SLC9A1
54626	WDTC1-DT
54626	WDTC1
54626	TMEM222
83715	GPR3
83715	WASF2
83715	AHDC1
83715	FGR
83715	LINC02574
83715	FAM76A
83715	SCARNA1
83715	RPA2
8718	SMPDL3B
8718	XKR8
57449	EYA3
57449	PTAFR
79707	ATP5IF1
9903	SESN2
90326	MED18
55735	PHACTR4
55735	RCC1
100505887	TAF12
100505887	GMEB1
100505887	YTHDF2
23261	OPRD1
23261	EPB41
23261	TMEM200B
127138864	SRSF4
127138864	MECR
127138864	PTPRU
127138864	LINC01756
127138864	LINC01648
127138864	MATN1
127138864	LAPTM5
127138864	LINC01778
127138864	LOC400748
127138864	SDC3
127138864	PUM1
127138864	NKAIN1
127138864	ZCCHC17
23261	FABP3
23261	SERINC2
23261	LDC1P
23261	HCRTR1
23261	PEF1-AS1
23261	COL16A1
23261	ADGRB2
102725193	SPOCD1
102725193	PTP4A2
101928836	KHDRBS1
101928836	TMEM39B
101928836	KPNA6
23261	HDAC1
23261	MARCKSL1
23261	BSDC1
23261	ZBTB8OS
23261	NHSL3
23261	S100PBP
23261	FNDC5
23261	HPCA
23261	TMEM54
23261	RNF19B
23261	AK2
23261	AZIN2
10911	TRIM62
3604	ZNF362
3604	A3GALT2
3604	MIR3605
124903834	PHC2
121832806	CSMD2
102724539	CSMD2-AS1
102724539	C1orf94
102724539	MIR552
102724539	LOC105378641
50651	GJB5
50651	GJB3
50651	GJA4
473	SMIM12
473	DLGAP3
473	GPR199P
473	ZMYM1
473	LOC105378644
473	SFPQ
473	ZMYM4
102724552	KIAA0319L
102724552	TFAP2E-AS1
473	TFAP2E
473	PSMB2
473	C1orf216
473	CLSPN
765	AGO4
80045	AGO1
102724571	LOC105378647
106614088	TEKT2
106614088	COL8A2
102724571	MAP7D1
9563	SH3D21
9563	STK40
80176	OSCP1
80176	CSF3R
80176	LOC124904023
80176	GRIK3
80176	LOC124904027
80176	MIR4255
100506022	LOC107984942
100506022	MIR5581
100506022	SNIP1
199953	GNL2
199953	RSPO1
101929074	AIRIM
5293	EPHA10
5293	C1orf122
22883	YRDC
22883	MTF1
22883	INPP5B
22883	FHL3
22883	UTP11
22883	POU3F1
56998	LINC02786
64802	LOC105378654
10277	LINC01343
10277	LINC01685
23095	RRAGC
23095	GJA9-MYCBP
23095	RHBDL2
23095	MACF1
23095	BMP8A
23095	HEYL
5195	HPCAL4
5195	PPIE
5195	OXCT2
54897	BMP8B
54897	TRIT1
54897	MYCL
54897	RLF
54897	TMCO2
54897	ZMPSTE24
54897	COL9A2
54897	SMAP2
54897	ZFP69B
54897	ZNF684
54897	LOC105378675
54897	NFYC
54897	KCNQ4
54897	CITED4
54897	LOC124904157
54897	CTPS1
54897	SLFNL1-AS1
54897	SCMH1
54897	LOC124904158
54897	FOXO6-AS1
54897	EDN2
54897	HIVEP3
54897	LOC124904161
54897	FOXJ3
54897	ZMYND12
54897	CCDC30
54897	YBX1
54897	P3H1
148345	ERMAP
148345	ZNF691
148345	SLC2A1
148345	SLC2A1-DT
148345	CFAP57
23435	LOC105378685
6723	TMEM125
6723	TIE1
2475	SZT2
2475	SZT2-AS1
10218	HYI
2475	PTPRF
2475	KDM4A
2475	ST3GAL3-AS1
2475	ST3GAL3
105376737	ARTN
105376737	CCDC24
105376737	LOC107984948
105376737	DMAP1
105376737	ERI3-IT1
105376737	ERI3
57540	RNF220
57540	MIR5584
57540	TMEM53
57540	DYNLT4
57540	PTCH2
57540	EIF2B3
57540	HECTD3
57540	UROD
57540	ZSWIM5
101929181	LINC01144
101929181	HPDL
101929181	MUTYH
26232	TOE1
26232	PRDX1
57085	NASP
57085	GPBP1L1
4524	RPS15AP10
4524	TMEM69
100379251	MAST2
100379251	PIK3R3
4878	LOC101929626
4879	POMGNT1
4879	RAD54L
4879	LRRC41
5351	FAAH
5351	LINC01398
9927	DMBX1
9927	TMEM275
9927	MKNK1-AS1
60672	KNCN
943	MKNK1
943	ATPAF1
943	EFCAB14
102465836	LOC105378699
102465836	CYP4B1
100616438	CYP4Z2P
55187	CYP4Z1
55187	PDZK1IP1
55187	TAL1
55187	FOXE3
55187	FOXD2
55187	LINC01738
55187	TRABD2B
55187	LINC02794
55187	SPATA6
55187	BEND5
55187	AGBL4
55187	AGBL4-AS1
105376744	AGBL4-IT1
105376744	ELAVL4
105376744	ELAVL4-AS1
9249	LINC02808
9249	DMRTA2
126767	LOC105378714
93190	FAF1-AS1
93190	FAF1
390999	CDKN2C
390999	MIR6500
65121	LINC01562
343071	RNF11
101929983	TTC39A
649324	TTC39A-AS1
649324	EPS15
649324	OSBPL9
645354	NRDC
645359	TXNDC12
391003	ZFYVE9
645382	CC2D1B
645414	TUT4
391004	GPX7
645425	SHISAL2A
645425	COA7
107984918	ZYG11B
126755	ZYG11A
126755	SCP2
10630	PODN
124900446	SLC1A7
124900446	LOC105379783
124900446	CPT2
7799	CZIB
7799	LRP8
7799	LINC02812
7799	SLC25A3P1
7799	DMRTB1
23254	GLIS1
23254	NDC1
23254	YIPF1
105376762	DIO1
105376762	IFT25
105376762	TCEANC2
105376762	CDCP2
105376762	SSBP3
105376762	LOC105378735
105376762	ACOT11
105376762	MROH7-TTC4
105376762	TTC4
105376762	PARS2
105376762	TTC22
23254	CIMAP2
23254	LOC105378736
23254	TMEM61
23254	BSND
23254	USP24
23254	MIR4422
23254	LOC105378737
23254	LINC01755
23254	LINC01753
23254	LOC124904187
23254	LOC124904188
23254	LOC124904186
23254	PLPP3
23254	FYB2
200197	C8A
200197	C8B
727684	DAB1
727684	DAB1-AS1
727684	OMA1
114827	TACSTD2
114827	MYSM1
114827	LOC105378751
114827	LOC101926907
114827	LINC02777
114827	LINC01358
114827	HSD52
114827	FGGY
114827	LOC105378758
79180	HOOK1
11330	C1orf87
11330	LOC107984963
842	LINC01748
842	LOC101926964
842	NFIA
23341	NFIA-AS2
23341	MGC34796
79814	TM2D1
124903854	PATJ
124903854	KANK4
84301	DOCK7
6248	ATG4C
23207	LINC01739
284723	LINC00466
388595	FOXD3-AS1
54751	FOXD3
23013	MIR6068
23013	ALG6
23013	LOC102724319
7709	PGM1
7709	ROR1
149563	ROR1-AS1
1188	UBE2U
1188	LOC124904732
348487	CACHD1
1969	RAVER2
128272	JAK1
101927546	LINC01359
54455	MIR3671
54455	MIR101-1
374955	AK4
114819	DNAJC6
100132147	LEPR
26869	PDE4B
100500876	PDE4B-AS1
9696	SGIP1
9696	DYNLT5
9696	DNAI4
9696	MIER1
23400	SLC35D1
6390	IL23R
6390	IL12RB2
6390	SERBP1
11240	LINC01702
11240	GADD45A
400743	GNG12-AS1
400743	GNG12
29943	LOC124900403
29943	DIRAS3
51702	WLS
100616188	MIR1262
23569	RPE65
23569	DEPDC1
353238	LOC105378787
55920	LINC01707
55920	LINC02791
55920	LINC01758
55920	LOC105378789
55160	LRRC7
55160	PIN1P1
55160	LRRC7-AS1
55160	SRSF11
55160	ANKRD13C
55160	LINC03102
55160	CTH
107984028	LINC01788
107984028	PTGER3
81569	ZRANB2-DT
81569	NEGR1
81569	NEGR1-IT1
81569	LOC105378797
105376812	LOC105378798
105376812	LINC01360
105376812	LINC02238
105376812	LRRIQ3
105376812	TNNI3K
105376812	FPGT-TNNI3K
105376812	LRRC53
101927876	ERICH3
101927876	TYW3
84966	LHX8
105376814	SLC44A5
105376814	RABGGTB
105376814	LOC101927342
105376814	ST6GALNAC3
84966	LINC02567
84966	ST6GALNAC5
84966	MIR7156
84966	PIGK
84966	AK5
84966	LOC124904202
124903865	ZZZ3
127707	USP33
127707	GIPC2
127707	MGC27382
127707	PTGFR
5081	IFI44L
5081	IFI44
5081	ADGRL4
5081	LINC02792
5081	LINC01781
5081	ADGRL2
5081	LOC101927434
5081	LOC124904204
5081	LINC01362
5081	LINC01361
5081	LINC01712
80834	LINC01725
80834	TTLL7
80834	PRKACB
80834	LOC124904808
80834	SAMD13
80834	UOX
126917	DNASE2B
126917	RPF1
126917	GNG5
126917	CTBS
126917	LINC01461
126917	LPAR3
126917	MCOLN2
23352	DNAI3
23352	DDAH1
23352	LOC124904208
23352	LOC124900422
23352	COL24A1
23352	LINC02795
23352	ODF2L
23352	CLCA1
23352	CLCA4
23352	CLCA3P
246181	CLCA4-AS1
22977	SH3GLB1
8574	LOC105378831
8574	SELENOF
54896	LINC01140
832	LINC02801
832	LMO4
832	LINC01364
832	LINC01773
832	LOC107985518
105378614	LOC105378839
644068	PKN2-AS1
644068	PKN2
4681	GTF2B
3362	GBP1
3362	GBP5
3362	LOC729930
3362	GBP1P1
255104	LRRC8B
255104	LOC105378844
255104	LOC128092251
255104	LRRC8C
255104	LRRC8C-DT
54546	LOC101927975
54546	LRRC8D
30814	ZNF326
5322	LOC105378849
64600	LOC105378850
64600	LINC02787
117779438	BARHL2
117779438	LINC02609
117779438	LINC01763
117779438	ZNF644
105376827	HFM1
127731	CDC7
127731	TGFBR3
127731	BRDT
127731	BTBD8
127731	C1orf146
127731	GLMN
127731	RPAP2
163933	GFI1
163933	EVI5
978	DIPK1A
978	LOC124904219
978	CCDC18
65018	FNBP1L
57576	BCAR3
57576	GCLM
57576	ABCA4
50809	LOC105378858
50809	ARHGAP29-AS1
8672	F3
8672	SLC44A3-AS1
100302155	MIR378G
8672	SLC44A3
8672	CNN3
1889	ALG14
1889	ALG14-AS1
124903872	TLCD4-RWDD3
1889	RWDD3
1889	LINC01650
1889	LOC101928219
1889	LINC02790
84224	LINC01787
84224	PTBP2
249	DPYD-AS1
249	DPYD
249	DPYD-AS2
5909	MIR137HG
5909	LINC01776
5909	SNX7
84196	PLPPR5
401944	PLPPR4
3339	LINC01708
3339	PALMD
3339	AGL
3339	SLC35A3
3339	TRMT13
3339	DBT
3339	RTCA-AS1
3339	MIR553
23436	CDC14A
10136	GPR88
998	VCAM1
998	SLC30A7
998	DPH5
54361	DPH5-DT
54361	LOC101928334
54361	LINC01307
105376845	OLFM3
105376845	LOC112268286
54361	COL11A1
54361	RNPC3-DT
54361	AMY2B
54361	AMY1C
100616433	LOC100129138
100616433	LOC105378880
100616433	LINC01676
100616433	LINC01677
100616433	LOC105378886
100616433	LINC01661
100616433	PRMT6
100616433	NTNG1
9923	VAV3
9923	MIR7852
9923	VAV3-AS1
2046	LINC02785
2046	SLC25A24
2046	NBPF4
2046	NBPF6
2046	EEIG2
2046	PRPF38B
102466615	AKNAD1
2048	CLCC1
2048	WDR47
100616391	TAF13
100616391	SCARNA2
100616391	ELAPOR1
2048	SARS1
2048	CELSR2
2048	SORT1
100422914	SYPL2
2048	ATXN7L2
646262	GPR61
646262	AMPD2
646262	GSTM1
646262	GSTM5
729059	GSTM3
729059	EPS8L3
23028	CSF1
23028	AHCYL1
23028	UBL4B
3352	SLC6A17-AS1
3352	SLC6A17
10236	KCNC4
148898	RBM15
148898	SLC16A4
55616	PROK1
55616	CYMP-AS1
55616	KCNA10
55616	KCNA2
1870	KCNA3
1870	CD53
3399	LRIF1
107984928	CEPT1
259283	DENND2D
6924	CHI3L2
6924	CHIAP2
3155	TMIGD3
3155	LINC01160
2517	RAP1A
2517	INKA2
1269	KCND3
10772	KCND3-IT1
107984931	KCND3-AS1
107985737	LINC01750
127294	LINC02884
58985	CTTNBP2NL
284632	WNT2B
284632	ST7L
105376871	MOV10
57822	TAFA3
90529	NUTF2P4
90529	LINC01356
90529	SLC16A1
57185	LOC107985189
400746	LRIG2
400746	MAGI3
10250	PHTF1
10250	HIPK1
10250	SYT6
25932	LOC107985443
25932	TRIM33
102465437	DENND2C
102465437	SIKE1
102465437	SYCP1
864	TSPAN2
864	LINC01765
864	NGF-AS1
864	NGF
864	LOC112268234
864	LOC124900438
105376878	VANGL1
864	CASQ2
100616365	NHLH2
100616365	LINC01649
105376879	SLC22A15
105376879	MAB21L3
105376879	LOC124904669
105376879	LOC105378920
105376879	ATP1A1
25949	LINC01762
25949	CD58
55219	MIR320B1
26119	LINC02868
57134	CD2
57134	PTGFRN
57134	CD101-AS1
57134	TTF2
57134	TRIM45
57190	VTCN1
56181	MAN1A2
3925	TENT5C-DT
5051	TENT5C
7780	LOC124900444
7780	GDAP2
7780	SPAG17
84676	LOC105378930
110806296	TBX15
10256	LOC105378933
378807	WARS2-IT1
378807	WARS2
378807	WARS2-AS1
101928303	LINC01780
101928303	HAO2
64793	HSD3B2
83442	HSD3B1
91544	LINC00622
91544	ZNF697
91544	PHGDH
55057	HMGCS2
257101	NBPF7P
257101	ADAM30
79727	NOTCH2
79947	SEC22B
101928324	NBPF8
3151	PFN1P2
6195	PDE4DIPP2
6195	NBPF26
6195	PPIAL4A
6195	LOC105369199
124904813	PDE4DIPP4
8289	FCGR1BP
8289	SRGAP2C
8289	LINC02798
55650	EMBP1
388610	LOC107985200
6548	LINC02799
6548	LOC112268273
6548	RNVU1-17
6548	LOC105369140
6548	PDE4DIPP3
105376890	H3-7
105376890	FAM72C
105376890	SRGAP2D
23038	LINC02802
23038	PPIAL4E
84065	RNVU1-15
84065	NBPF15
2827	LOC124904624
2827	LINC01632
10163	LSP1P5
27245	SRGAP2B
27245	FAM72D
27245	LOC101929805
27245	LINC01145
27245	PPIAL4D
2268	NBPF20
111216282	LOC124904619
111216282	GPR89A
199870	POLR3C
199870	PIAS3
677774	ANKRD35
6118	LIX1L
27293	HJV
55113	NBPF10
55113	NOTCH2NLA
2140	NUDT4P2
2140	PPIAL4H
2140	LOC112268274
5724	HYDIN2
93974	NBPF12
93974	LOC728989
83667	NBPF13P
83667	FMO5
83667	CHD1L
54797	LINC00624
54797	LOC128071544
65979	ACP6
65979	LOC102723321
65979	GJA8
65979	GPR89B
65979	PDE4DIPP1
1104	LOC101927468
1104	LINC01731
1104	LOC105371225
6883	PPIAL4G
10691	NBPF14
10691	NOTCH2NLB
51441	NUDT4B
51441	PDE4DIP
4985	NBPF19
4985	PPIAL4C
2035	PDE4DIPP7
2035	LOC124904411
2035	SV2A
2035	VPS45
2035	PLEKHO1
2035	LINC02988
399474	ANP32E
6429	MRPS21
6429	PRPF3
51102	TARS2
10076	LOC112268239
10076	GOLPH3L
10076	CTSS
101928460	ARNT
101928460	MINDY1
101928460	BNIPL
101928460	MLLT11
101928460	SEMA6C
101928460	TNFAIP8L2-SCNM1
101928460	PI4KB
101928460	RFX5
101928460	SELENBP1
101928460	POGZ
101928460	CGN
101928460	TUFT1
101928460	SNX27
101928460	CELF3
101928460	MRPL9
101929406	LINGO4
101929406	RORC
101929406	C2CD4D
101929406	THEM4
101929406	S100A10
101929406	S100A11
101929406	LOC100131107
101929406	TCHH
101929406	RPTN
101929406	FLG-AS1
101929406	CRNN
101929406	LCE5A
101929406	LCE3D
101929406	LCE3C
101929406	LCE2D
101929406	LCE2B
101929406	LCE2A
101929406	KPLCE
101929406	KPRP
101929406	LCE1E
101929406	LCE1B
101929406	LCE6A
4146	SMCP
4146	IVL
4146	SPRR2E
4146	LOC101928009
4146	LELP1
4146	LORICRIN
4146	S100A9
4146	S100A12
4146	S100A7A
4146	S100A7
4146	LOC124904423
4146	S100A4
4146	CHTOP
4146	SNAPIN
4146	INTS3
7805	GATAD2B
7805	DENND4B
7805	CRTC2
105378622	NUP210L
105378622	TPM3
400748	UBAP2L
9672	IL6R
9672	TDRD10
9672	CHRNB2
9672	ADAR
9672	LOC124904428
9672	KCNN3
9698	PMVK
9698	PBXIP1
79570	PYGO2
79570	FLAD1
51538	LENEP
2170	ZBTB7B
2170	DCST1
347735	DPM3
149086	KRTCAP2
149086	MUC1
3061	SCAMP3
3061	CLK2
107985471	ASH1L
1307	POU5F1P4
1307	MSTO1
1307	GON4L
1307	SYT11
576	UBQLN4
576	LMNA
576	SEMA4A
576	PMF1
576	BGLAP
90853	SMG5
90853	GLMP
90853	CCT3
90853	RHBG
8073	MIR9-1
10657	MIR9-1HG
10657	MEF2D
55116	IQGAP3
23633	TTC24
3065	BCAN
3065	NES
65108	PRCC
55108	NTRK1
55108	PEAR1
339487	LRRC71
57648	ARHGEF11
64766	LOC107985211
252995	LOC101928202
252995	FCRL5
3208	FCRL3
113452	FCRL1
127544	LOC105371458
204	KIRREL1-IT1
113451	KIRREL1
113451	OR10R2
113451	OR6P1
55223	SPTA1
55223	OR6N2
55223	PYHIN1
55223	CADM3
149076	CADM3-AS1
149076	OR10J3
149076	OR10J4
127550	LOC124904433
127550	APCS
100500853	CRP
1912	LOC101928264
1912	FCRL6
1912	VSIG8
1912	CFAP45
1912	LOC124904434
1912	TAGLN2
114784	IGSF9
114784	SLAMF9
114784	KCNJ10
114784	KCNJ9
114784	IGSF8
114784	ATP1A2
114784	ATP1A4
114784	PEA15
114784	LOC729867
114784	DCAF8
114784	COPA
114784	NCSTN
114784	NHLH1
114784	VANGL2
114784	SLAMF6
114784	LOC105371468
114784	CD84
114784	SLAMF1
402779	CD244
402779	ITLN1
114784	KLHDC9
114784	USP21
114784	PCP4L1
114784	SDHC
84970	FCGR2A
84970	FCGR3A
84970	HSPA7
693137	FCGR3B
693137	FCRLB
693137	ATF6-DT
693137	OLFML2B
693137	NOS1AP
693137	MIR4654
693137	LOC105371475
105378641	LOC124904445
2709	MIR556
2707	C1orf226
2707	UHMK1
2701	UAP1
2701	DDR2
113444	HSD17B7
113444	CCDC190
58512	RGS4
653160	RGS5
79830	NUF2
79830	PBX1
79830	LOC107985451
105378644	LMX1A-AS2
6421	LMX1A-AS1
9202	LMX1A
9202	RXRG
9202	ALDH9A1
79932	LOC440700
79932	UCK2
79932	FAM78B-AS1
79932	MIR921
105378645	FAM78B
105378645	LOC112268276
339488	LINC01675
5690	FMO9P
127703	POGK
63967	TADA1
192670	LOC124904450
192670	ILDR2
192670	MAEL
192670	GPA33
26523	STYXL2
105378647	LINC01363
27285	POU2F1
27285	CD247
27285	CREG1
27285	RCSD1
1296	MPZL1
1296	ADCY10
55700	DCAF6
55700	GPR161
55700	MIR557
55700	LOC101928565
55700	XCL1
55700	DPT
55700	LINC00626
79729	LINC00970
83931	ATP1B1
83931	NME7
83931	BLZF1
83931	CCDC181
83931	F5
83931	SELP
127700	KIFAP3
1441	LINC01681
1441	GORAB-AS1
1441	GORAB
1441	PRRX1
1441	MROH9
124904023	FMO3
124904023	FMO6P
124904023	LOC124900413
124904023	FMO4
124904023	TOP1P1
2899	PRRC2C
2899	MYOC
2899	METTL13
2899	DNM3
2899	DNM3-IT1
2899	DNM3OS
2899	C1orf105
2899	SUCO
2899	FASLG
124904027	TNFSF18
124904027	TNFSF4
100422898	PRDX6-AS1
100422898	ANKRD45
100422898	KLHL20
100422898	RC3H1
100422898	RC3H1-DT
100422898	RABGAP1L-DT
107984942	RABGAP1L
107984942	RABGAP1L-AS1
107984942	CACYBP
107984942	TNN
100847010	KIAA0040
100847010	LOC105371623
79753	TNR
29889	LINC01657
29889	COP1
284654	LOC124904756
284654	PAPPA2
54955	MIR488
284656	ASTN1
284656	BRINP2
284656	LINC01645
284656	LINC01741
284656	SEC16B
127687	CRYZL2P-SEC16B
79693	RASAL2-AS1
4520	LOC105371630
3633	CLEC20A
2275	TEX35
51118	MIR4424
5453	LOC124904461
5453	ANGPTL1
5453	RALGPS2
5453	FAM20B
105378655	TOR3A
105378654	ABL2
339442	SOAT1
339442	AXDND1
339442	TDRD5
339442	LOC128071543
339442	FAM163A
105378656	LOC105371634
105378656	TOR1AIP2
105378656	QSOX1
105378656	LHX4
105378656	LHX4-AS1
64121	ACBD6
64121	OVAAL
64121	XPR1
64121	KIAA1614
64121	STX6
64121	IER5
64121	LINC01699
100527950	CACNA1E
54933	ZNF648
23499	LINC01344
23499	RGSL1
23499	RGS8
23499	LINC01688
23499	NPL
23499	LAMC1
23499	LAMC1-AS1
353500	LAMC2
353500	NMNAT2
26508	SMG7-AS1
26508	SMG7
51440	APOBEC4
51440	RGL1
10450	COLGALT2
10450	TSEN15
10450	LOC102724830
64064	C1orf21-DT
64064	C1orf21
64064	LOC107985236
656	EDEM3
656	NIBAN1
54802	LINC01633
54802	RNF2
54802	TRMT1L
4610	SWT1
6018	IVNS1ABP
127391	GS1-279B7.1
127391	LINC01350
10269	HMCN1
10269	LOC124904471
1298	PRG4
64744	ODR4
64744	PDC-AS1
64744	PTGS2
65243	PLA2G4A
127396	LINC01037
127396	LINC01036
105378675	LINC01035
105378675	LINC01701
4802	BRINP3
4802	LOC105371658
9132	BRINP3-DT
9132	LINC01720
9132	LINC01680
163732	RGS18
163732	LOC124904472
124904157	RGS1
124904157	LOC107985241
124904157	MIR4426
1503	LOC105371665
1503	RGS2
1503	RGS2-AS1
100507178	SCARNA18B
22955	RO60
22955	LINC01031
22955	LOC124904475
22955	LOC124904476
22955	LOC105371672
22955	LINC01724
124904158	KCNT2
101929901	CFH
101929901	CFHR1
101929901	CFHR4
1907	CFHR5
1907	F13B
59269	ASPM
59269	ZBTB41
59269	CRB1
59269	DENND1B
59269	C1orf53
59269	NEK7
59269	LOC105371677
59269	ATP6V1G3
59269	PTPRC
59269	MIR181A1HG
59269	MIR181A1
59269	LINC01221
59269	LINC01222
124904161	LINC02789
22887	NR5A2
22887	LINC00862
22887	LOC124904480
84217	KIF14
84217	DDX59
728621	CAMSAP2
4904	GPR25
4904	INAVA
4904	MROH3P
64175	KIF21B
114625	CACNA1S
51058	TMEM9
6513	IGFN1
6513	PKP1
6513	LAD1
6513	PHLDA3
440584	CSRP1
440584	NAV1
149465	MIR6739
149465	MIR6740
105378685	ELF3
128218	GPR37L1
128218	LGR6
128218	PPP1R12B
7075	SYT2
7075	KDM5B
23334	PPFIA4
23334	MYOG
23334	CHIT1
100873952	LINC01353
81888	BTG2
81888	FMOD
5792	PRELP
5792	OPTC
5792	ATP2B4
5792	SNRPE
5792	LOC105371689
5792	LINC00303
5792	SOX13
5792	GOLT1A
9682	PLEKHA6
101929592	PPP1R15B
6487	PIK3C2B
6487	MDM4
6487	LOC105371692
6487	LRRN2
6487	NFASC
6487	CNTN2
6487	TMEM81
6487	RBBP5
6487	DSTYK
9048	TMCC2
149473	NUAK2
107984948	KLHDC8A
55929	LEMD1
100874278	BLACAT1
100874278	SLC45A3
100874278	NUCKS1
100874278	SLC41A1
79033	PM20D1-AS1
79033	SLC26A9-AS1
79033	RAB7B
55182	RHEX
100847089	LOC124900428
100847089	AVPR1B
100847089	LOC124904492
100847089	LOC105372873
55182	SRGAP2
55182	MIR6769B
55182	RASSF5
79639	DYRK3
343521	MAPKAPK2
8643	IL19
8643	FCMR
8891	PIGR
8891	PFKFB2
8891	C4BPA
79654	LINC02942
7389	CD55
7389	CR1
7389	CR1L
57643	CD46
400752	MIR29B2CHG
400752	LINC02767
57643	PLXNA2
84842	LOC124904501
4595	LINC01735
114034	LINC02769
114034	LINC01717
114034	LINC01774
5052	LOC105372895
4678	LOC105372896
60313	LINC01696
728963	LOC105372898
51249	LAMB3
23139	MIR4260
23139	G0S2
23139	HSD11B1
23139	UTP25
23139	SYT14
23139	SERTAD4
23139	HHAT
23139	KCNH1
23139	KCNH1-IT1
8503	RCOR3
101929626	TRAF5
55624	LINC00467
8438	RD3
10489	SLC30A1
2166	NTRAS
101929651	NEK2
127343	NEK2-DT
105378696	LPGAT1
100507423	LPGAT1-AS1
105378696	LOC124904505
148930	INTS7
8569	RPL21P28
8569	DTL
8569	PACC1
64756	LINC01740
9813	ATF3
105378699	BATF3
1580	NSL1
163720	SPATA45
163720	LOC124904507
199974	ANGEL2
10158	RPS6KC1
10158	PROX1-AS1
6886	LINC02775
6886	SMYD2
2301	PTPN14
2301	CENPF
2306	LOC124904510
2306	KCNK2
107984953	KCTD3
107984953	LOC124904778
107984953	USH2A-AS2
388630	USH2A-AS1
388630	USH2A
388630	ESRRG
388630	GPATCH2
388630	SPATA17
388630	LINC00210
388630	LINC01653
388630	LOC105372922
388630	RRP15
388630	TGFB2-OT1
388630	LINC02869
388630	LOC124904666
388630	LINC01710
105379778	LYPLAL1-DT
105379778	LYPLAL1
105379778	LYPLAL1-AS1
54558	ZC3H11B
54558	SLC30A10
54558	EPRS1
54558	BPNT1
79656	RAB3GAP2
84871	MARK1
101929721	C1orf115
101929721	MTARC1
100874313	HLX
100874313	LINC02817
100874313	LOC107985462
100874313	LOC105372937
100874313	DUSP10
1996	LINC02257
1996	LINC01705
1996	LOC124904518
107984955	MIA3
105378712	AIDA
105378712	FAM177B
105378712	DISP1
105378712	LOC102724046
105378712	LOC107985323
105378712	TLR5
63950	LOC124904522
63950	SUSD4
63950	CCDC185
63950	CAPN8
63950	CAPN2
63950	TP53BP2
63950	GTF2IP20
63950	SEPTIN7P13
105378714	FBXO28
105378714	DEGS1
105378715	MIR320B2
11124	NVL
11124	MIR4742
11124	CNIH3
11124	CNIH3-AS2
11124	CNIH3-AS1
11124	LINC02813
11124	LOC105373108
11124	DNAH14
11124	ENAH
11124	SRP9
11124	EPHX1
11124	TMEM63A
1031	LEFTY1
1031	LEFTY2
1031	SDE2
102466656	H3-3A
102466656	ACBD3
105378716	MIXL1
105378716	PARP1
26994	LOC105373116
26994	STUM
22996	ITPKB-IT1
22996	ITPKB
102724097	PSEN2
22996	COQ8A
22996	CDC42BPA
2060	LINC01641
114883	LOC105373122
114883	ZNF678
114883	SNAP47
114883	PRSS38
4898	MIR5008
4898	WNT3A
4898	LINC02809
51060	GUK1
51060	IBA57-DT
9372	IBA57
9372	OBSCN-AS1
9372	OBSCN
9372	LOC124904535
200014	TRIM17
200014	H3-4
23318	MIR4666A
2882	BTNL10P
2882	RHOU
2882	LINC02815
348378	CCSAP
348378	ACTA1
65260	NUP133
65260	ABCB10
79699	TAF5L
440590	URB2
440590	LINC01682
440590	LINC01736
6342	GALNT2
6342	LOC124904542
6342	PGBD5
127435	LOC105373164
127435	LINC01737
6512	COG2
6512	AGT
105379783	CAPN9
105379783	C1orf198
105379783	TTC13
105379783	ARV1
6512	MIR1182
1376	FAM89A
54987	TRIM67
7804	TRIM67-AS1
7804	C1orf131
7804	GNPAT
7804	SPRTN
107984957	EGLN1
107984957	SNRPD2P2
163742	LINC00582
163742	DISC1
63948	LOC105373170
63948	DISC1-IT1
63948	SIPA1L2
63948	MAP10
63948	LOC101927711
63948	NTPCR
63948	PCNX2
63948	MAP3K21
63948	KCNK1
148979	LOC124904552
148979	SLC35F3
148979	MIR4671
148979	TARBP1
148979	IRF2BP2
148979	LINC00184
148979	LINC01132
148979	LINC02961
55706	LOC107985365
54432	LOC124904558
1733	LNCATV
51668	LINC01348
127428	RBM34
200008	ARID4B
23648	TBCE
23648	GNG4
23648	LYST
23648	MIR1537
23648	LINC02768
23648	NID1
23648	GPR137B
23648	ERO1B
23648	EDARADD
105378735	LGALS8
26027	HEATR1
26027	ACTN2
100527960	MTR
7268	RYR2
7268	MIR4428
25973	ZP4
25973	LOC105373220
25973	LOC124904565
25973	LINC01139
55001	LOC105373222
55001	CHRM3
163747	LOC105373224
163747	FMN2
163747	GREM2
105378736	LOC100506929
199964	RGS7
7809	LOC124904601
7809	FH
23358	OPN3
23358	CHML
23358	WDR64
23358	BECN2
23358	MAP1LC3C
100616272	PLD5
100616272	CEP170
100616272	SDCCAG8
100616272	AKT3
100616272	AKT3-IT1
105378737	LINC02774
105378737	ZBTB18
105378737	LOC440742
105378737	LOC105373262
105378737	SPMIP3
105378738	ADSS2
105378739	CATSPERE
105378738	C1orf202
124904187	HNRNPU
124904188	EFCAB2
124904186	LOC107985725
124904186	KIF26B
124904186	KIF26B-AS1
124904186	LOC105373265
8613	SMYD3
199920	CNST
731	SCCPDH
731	AHCTF1
732	ZNF695
732	ZNF670
732	ZNF124
732	LOC105373273
1600	ZNF496-DT
1600	NLRP3
1600	OR2B11
1600	GCSAML
1600	OR2C3
1600	OR2G3
1600	OR13G1
1600	OR6F1
1600	OR14K1
1600	OR14A2
1600	OR14A16
101926890	OR11L1
101926890	TRIM58
1600	OR2T8
1600	OR2AJ1
1600	OR2L13
1600	OR2M1P
1600	OR2M3
1600	OR2M7
115209	OR14C36
115209	OR2T6
115209	OR2T11
115209	LYPD8
115209	SH3BP5L
115209	ZNF692
115209	TUBB8
4070	ZMYND11
4070	DIP2C
4070	LOC101930421
4070	LARP4B
4070	GTPBP4
4070	IDI2-AS1
114803	WDR37
105378751	LINC00200
101926907	ADARB2
101926907	ADARB2-AS1
105378753	LINC00700
105378753	MIR6072
105378753	LINC02662
105378753	LINC00701
105378753	LOC105376350
101926925	LINC02645
101926925	LOC124902532
101926925	PFKP
101926925	PITRM1
729467	LINC02668
729467	LOC124902537
729467	LINC02669
55277	LOC105376363
55277	KLF6
55277	LINC02639
55277	LINC02660
105378758	MIR6078
51361	LOC107984195
127795	LINC00702
107984963	LINC00703
107984963	MANCR
107984963	LOC105376375
105378763	AKR1E2
105378763	AKR1C6P
105378763	AKR1C2
101926964	AKR1C3
101926964	AKR1C8
4774	LINC02561
4774	UCN3
101926964	CALML5
101926964	CALML3
101926964	CALML3-AS1
100996570	LOC105376380
100996570	TASOR2
100996570	GDI2
4774	ANKRD16
4774	FBH1
4774	LOC105376384
4774	RBM17
4774	PFKFB3
4774	LOC124902371
4774	LINC02649
4774	LINC02656
4774	PRKCQ
414927	LINC00707
414927	LINC00706
414927	LOC107984203
83941	LOC105376387
10207	LINC02665
10207	SFMBT2
10207	LOC105376390
10207	ITIH5
10207	ITIH2
10207	ATP5F1C
10207	TAF3
163782	GATA3
163782	LOC107984206
163782	LINC00708
163782	LOC105376396
85440	LINC02676
85440	LINC00709
85440	LOC101928272
85440	LOC124902542
85440	LINC02663
84938	LINC02670
84938	LOC107984207
84938	CELF2-DT
105378769	SFTA1P
105378769	LINC00710
105378769	CELF2
199899	CELF2-AS1
100996301	USP6NL
100996301	ECHDC3
27022	PROSER2
100996301	PROSER2-AS1
100996301	UPF2
102464823	DHTKD1
29929	NUDT5
29929	CDC123
29929	CAMK1D
102724319	MIR4480
5236	MIR4481
5236	MIR548Q
5236	LOC105376418
4919	CCDC3
4919	OPTN
4919	MCM10
4919	UCMA
4919	PHYH
101927034	SEPHS1
101927034	LOC105376419
101927034	LOC105376420
101927034	BEND7
148581	BEND7-DT
148581	FRMD4A
124904732	LOC105376426
57685	LOC105376425
57685	LOC101928453
57685	MIR4293
55225	FAM107B
3716	LOC105376429
3716	HSPA14
3716	OLAH
101927084	NMT2
100500854	LOC105376433
406893	FAM171A1
205	ITGA8
205	MINDY3
205	LINC02654
9829	PTER
9829	C1QL3
9829	RSU1
9829	LOC105376435
9829	CUBN
3953	TRDMT1
3953	ST8SIA6
3953	STAM
3953	MIR511
5142	SLC39A12-AS1
5142	CACNB2
5142	LOC124902387
5142	NSUN6
5142	LOC105376440
5142	MALRD1
101927139	PLXDC2
101927139	MIR4675
5142	NEBL
5142	MIR1915
5142	MIR1915HG
5142	MLLT10
5142	DNAJC1
5142	EBLN1
5142	LOC100130992
5142	COMMD3-BMI1
84251	SPAG6
84251	LOC124902392
84251	PIP4K2A
200132	ARMC3
79819	MSRB2
57708	PTF1A
23169	C10orf67-AS1
23169	OTUD1
23169	LOC105376454
23169	KIAA1217
23169	ARHGAP21
149233	LINC01516
3595	PRTFDC1
3595	THNSL1
3595	ENKUR
3595	GPR158-AS1
26135	GPR158
102724481	LINC00836
1647	LOC101929073
1647	GAD2
1647	APBB1IP
100289178	SELENOOLP
100289178	LOC124900293
100289178	ABI1
55970	FAM238C
124900403	YME1L1
124900403	LRRC37A6P
9077	ODAD2P1
9077	PTCHD3
9077	RAB18
9077	MKX
9077	MKX-AS1
[truncated: 17,643 more rows]
