# Supplementary material for: AARS1-mediated lactylation of H3K18 and STAT1 promotes ferroptosis in diabetic nephropathy
Source: Cell Death Differ. 2025 Sep 23;33(3):589–604. doi: 10.1038/s41418-025-01587-4 (PMC13036035; doi:10.1038/s41418-025-01587-4)
Supplement: Supplementary file 6 — supplemental table 5 [file 41418_2025_1587_MOESM6_ESM.xlsx]

## Sheet: Sheet1
Supplemental Table 5. lipid metabolism
LipidID	LipidGroup	Class	CalcMz	IonFormula	mode	AdductIon	FC	P	FDR	sig
PE(12:1_30:3)	PE(42:4)-H	PE	822.602	C47 H85 N1 O8 P1	NEG	M-H	0.463372	1.06673e-05	7.54331e-05	Down
PE(16:0_20:4)	PE(36:4)-H	PE	738.508	C41 H73 N1 O8 P1	NEG	M-H	0.470648	5.77652e-07	1.3273e-05	Down
PE(17:1)	PE(17:1)-H	PE	478.258	C22 H41 N1 O8 P1	NEG	M-H	2.79264	0.00063186	0.00201788	Up
PE(18:0_20:3)	PE(38:3)-H	PE	768.555	C43 H79 N1 O8 P1	NEG	M-H	0.44901	9.88477e-06	7.52763e-05	Down
PE(18:0_20:4)	PE(38:4)-H	PE	766.539	C43 H77 N1 O8 P1	NEG	M-H	0.373302	1.52794e-08	1.51266e-06	Down
PE(18:1_20:3)	PE(38:4)-H	PE	766.539	C43 H77 N1 O8 P1	NEG	M-H	0.403508	2.11537e-07	6.98072e-06	Down
PE(18:1_20:4)	PE(38:5)-H	PE	764.524	C43 H75 N1 O8 P1	NEG	M-H	0.484678	6.70354e-07	1.3273e-05	Down
PE(18:1_22:4)	PE(40:5)-H	PE	792.555	C45 H79 N1 O8 P1	NEG	M-H	0.456927	0.000141865	0.000585193	Down
PE(18:2_18:2)	PE(36:4)-H	PE	738.508	C41 H73 N1 O8 P1	NEG	M-H	0.317022	1.25593e-07	6.21687e-06	Down
PE(18:2_24:2)	PE(42:4)-H	PE	822.602	C47 H85 N1 O8 P1	NEG	M-H	0.35975	2.79137e-06	2.76346e-05	Down
PE(18:2_26:2)	PE(44:4)-H	PE	850.633	C49 H89 N1 O8 P1	NEG	M-H	0.419673	2.1921e-06	2.41131e-05	Down
PE(24:1_20:4)	PE(44:5)-H	PE	848.617	C49 H87 N1 O8 P1	NEG	M-H	0.438158	1.32464e-05	8.19621e-05	Down
PE(O-13:1_16:1)	PE(O-29:2)+H	PE	632.465	C34 H67 N1 O7 P1	POS	M+H	0.48601	8.51485e-06	7.02475e-05	Down
PE(O-18:1_22:4)	PE(O-40:5)+H	PE	780.59	C45 H83 N1 O7 P1	POS	M+H	0.459496	3.66124e-05	0.000211715	Down
PE(P-19:0_13:1)	PE(P-32:1)+H	PE	674.512	C37 H73 N1 O7 P1	POS	M+H	2.18104	1.76717e-06	2.18688e-05	Up
PE(P-22:4_21:0)	PE(P-43:4)+H	PE	822.637	C48 H89 N1 O7 P1	POS	M+H	0.178884	0.0024548	0.00607564	Down
