# Supplementary material for: AARS1-mediated lactylation of H3K18 and STAT1 promotes ferroptosis in diabetic nephropathy
Source: Cell Death Differ. 2025 Sep 23;33(3):589–604. doi: 10.1038/s41418-025-01587-4 (PMC13036035; doi:10.1038/s41418-025-01587-4)
Supplement: Supplementary file 7 — supplemental table 6 [file 41418_2025_1587_MOESM7_ESM.xlsx]

## Sheet: Sheet1
	Supplementary Table 6. mass spectrometry analysis
Protein IDs	Entry	Protein names	Gene Names	Fasta headers	Peptides AARS1-STAT	Unique peptides AARS1-STAT	Mol. weight [kDa]	Sequence length	Score	Sequence coverage AARS1-STAT [%]	LFQ intensity AARS1-STAT
A0A024R1N1;P35579;A0A8I5KWT8;Q86XU5;B4E3S1;Q6ZNL4;A0A8I5KYI1;Q5BKV1;A0A8I5KU92;B1AH99;Q9UMJ0;Q2PS10;A0A2R8Y4C3;A8CLL2;Q16085;Q16086;B4DFX9;B4DRV3;B4E0I9;REV__B4DQZ7;V9HWC1;A0A6E1W127;P13535;Q9UKX3;Q9Y623;P12882;P11055;Q9UKX2;A7E2Y1	A0A024R1N1	Myosin, heavy polypeptide 9, non-muscle, isoform CRA_a	MYH9 hCG_41454	tr|A0A024R1N1|A0A024R1N1_HUMAN Myosin, heavy polypeptide 9, non-muscle, isoform CRA_a OS=Homo sapiens OX=9606 GN=MYH9 PE=3 SV=1;sp|P35579|MYH9_HUMAN Myosin-9 OS=Homo sapiens OX=9606 GN=MYH9 PE=1 SV=4;tr|A0A8I5KWT8|A0A8I5KWT8_HUMAN Myosin-9 OS=Homo sapiens	184	17	226.53	1960	323.31	67.6	491810000000
V9HWE1;P08670;B0YJC4;Q53HU8;A0A1B0GTT5;A0A1B0GVG8;A0A0S2Z4T0;U3KPR1;B4DIR1;K7ELP4;K7EKH9;A0JNT2;B4DN72;A8K872;O43790;P78385;Q14533;P78386;Q8N1N4	V9HWE1	Epididymis luminal protein 113 (Epididymis secretory sperm binding protein) (Vimentin isoform 1)	HEL113 VIM	tr|V9HWE1|V9HWE1_HUMAN Vimentin OS=Homo sapiens OX=9606 GN=HEL113 PE=2 SV=1;sp|P08670|VIME_HUMAN Vimentin OS=Homo sapiens OX=9606 GN=VIM PE=1 SV=4;tr|B0YJC4|B0YJC4_HUMAN Vimentin OS=Homo sapiens OX=9606 GN=VIM PE=1 SV=1;tr|Q53HU8|Q53HU8_HUMAN Vimentin (Fra	63	8	53.651	466	323.31	88	331560000000
Q8WVW5;Q53GK6;Q53G99;Q53G76;Q1KLZ0;P63261;P60709;B4DVQ0;I3L4N8;B4E335;B4E3A4;E7EVS6;A0A804GS07;A0A2R8Y793;A0A6Q8PFE4;B4DW52;I3L3I0;I3L1U9;B3KWQ3;Q6PJ43;B7ZAP6;B3KUD3;A1E282;G5E9R0;A0A6Q8PH58;I3L3R2;A0A2R8YGF8;J3KT65;K7EM38;Q96FU6;C9JUM1;C9JZR7;A4UCT3;Q96DE1;Q6S8J3;A5GZ75;A5A3E0;F1BXA6;P0CG38;A0A2R8YEA7;P0CG39;A0A2R8YFE2;L0R5C4;Q9UE89;Q562Z7;Q562Y6;Q562X9;Q562N8;Q562N0;Q562L5;Q9BYX7;Q562R8;Q562P0;…	Q8WVW5	Actin, cytoplasmic 1		tr|Q8WVW5|Q8WVW5_HUMAN ACTB protein (Fragment) OS=Homo sapiens OX=9606 PE=2 SV=1;tr|Q53GK6|Q53GK6_HUMAN Beta actin variant (Fragment) OS=Homo sapiens OX=9606 PE=2 SV=1;tr|Q53G99|Q53G99_HUMAN Beta actin variant (Fragment) OS=Homo sapiens OX=9606 PE=2 SV=1;t	27	2	40.503	363	323.31	76.3	259930000000
P35580;A0A8I5KZ38;G1UI33;A0A8I5KSC2;A0A8I5KTT7;Q9UE82;Q15753;A5XEH4	P35580	Myosin-10 (Cellular myosin heavy chain, type B) (Myosin heavy chain 10) (Myosin heavy chain, non-muscle IIb) (Non-muscle myosin heavy chain B) (NMMHC-B) (Non-muscle myosin heavy chain IIb) (NMMHC II-b) (NMMHC-IIB)	MYH10	sp|P35580|MYH10_HUMAN Myosin-10 OS=Homo sapiens OX=9606 GN=MYH10 PE=1 SV=3;tr|A0A8I5KZ38|A0A8I5KZ38_HUMAN Myosin-10 OS=Homo sapiens OX=9606 GN=MYH10 PE=1 SV=1	113	84	229	1976	323.31	54.4	37863000000
A0A8I5KSD5;A0A8I5KUE3;A0A8I5KYZ1;E9PMV1;Q15149;H0YDN1;D3DWL0;Q96IE3;A0A075B730;P58107	A0A8I5KSD5	Plectin	PLEC	tr|A0A8I5KSD5|A0A8I5KSD5_HUMAN Plectin OS=Homo sapiens OX=9606 GN=PLEC PE=1 SV=1;tr|A0A8I5KUE3|A0A8I5KUE3_HUMAN Plectin OS=Homo sapiens OX=9606 GN=PLEC PE=1 SV=1;tr|A0A8I5KYZ1|A0A8I5KYZ1_HUMAN Plectin OS=Homo sapiens OX=9606 GN=PLEC PE=1 SV=1;tr|E9PMV1|E9P	161	160	505.29	4453	323.31	39.7	30673000000
A0A384P5S9;A0A024R889;A0A0D9SF54;Q13813;A0A0D9SGF6;B4DGT1;Q9UG16;B4DTV8;Q14917;A0A0D9SFF6;A0A1B0GUH3;A0A0D9SFH4;A0A5F9ZHC3;A0A1B0GTB7	A0A384P5S9	Epididymis secretory sperm binding protein		tr|A0A384P5S9|A0A384P5S9_HUMAN Epididymis secretory sperm binding protein OS=Homo sapiens OX=9606 PE=2 SV=1;tr|A0A024R889|A0A024R889_HUMAN Spectrin, alpha, non-erythrocytic 1 (Alpha-fodrin), isoform CRA_g OS=Homo sapiens OX=9606 GN=SPTAN1 PE=3 SV=1;tr|A0A0	91	91	282.28	2452	323.31	40.8	23610000000
Q53GA7;F5H5D3;Q9BQE3;B7Z1K5;Q8N532;C9J2C0;Q9NY65;A0A7P0T945;Q7Z3M3;A0A7P0TA31;V9GZ17	K7EJT5	Ribosomal protein L22	RPL22	tr|Q53GA7|Q53GA7_HUMAN Tubulin alpha chain (Fragment) OS=Homo sapiens OX=9606 PE=2 SV=1;tr|F5H5D3|F5H5D3_HUMAN Tubulin alpha chain OS=Homo sapiens OX=9606 GN=TUBA1C PE=1 SV=1;sp|Q9BQE3|TBA1C_HUMAN Tubulin alpha-1C chain OS=Homo sapiens OX=9606 GN=TUBA1C PE	15	1	49.823	449	323.31	42.5	21439000000
B2ZZ89;A0A087WUZ3;Q01082;D6W5C0;K9MS24;F8W6C1;B4DIF8;B2RMN7;A0A024R674;Q59FP5;P11277;Q53RC4;Q8WYB3;Q59FA9	B2ZZ89	Spectrin beta chain	SPTBN1 HEL102 hCG_17370	tr|B2ZZ89|B2ZZ89_HUMAN Spectrin beta chain OS=Homo sapiens OX=9606 GN=SPTBN1 PE=2 SV=1;tr|A0A087WUZ3|A0A087WUZ3_HUMAN Spectrin beta chain OS=Homo sapiens OX=9606 GN=SPTBN1 PE=1 SV=1;sp|Q01082|SPTB2_HUMAN Spectrin beta chain, non-erythrocytic 1 OS=Homo sapi	84	80	274.61	2364	323.31	41.9	19762000000
B4DDX2;B2R7B5;Q07666;B4E043;A0A6Q8PGH5;B3KTS3;Q5VWX1	B4DDX2	cDNA FLJ54590, highly similar to KH domain-containing, RNA-binding, signaltransduction-associated protein 1		tr|B4DDX2|B4DDX2_HUMAN cDNA FLJ54590, highly similar to KH domain-containing, RNA-binding, signaltransduction-associated protein 1 OS=Homo sapiens OX=9606 PE=2 SV=1;tr|B2R7B5|B2R7B5_HUMAN cDNA, FLJ93365, highly similar to Homo sapiens KH domain containing,	7	7	46.459	423	319.37	16.8	12486000000
O75369;A0A804HK76;A0A024R321;Q68CT4;E7EN95;A0A804HL72;A0A804HJC2;Q14315;H7C5L4;A0A0C4DGA1	O75369	Filamin-B (FLN-B) (ABP-278) (ABP-280 homolog) (Actin-binding-like protein) (Beta-filamin) (Filamin homolog 1) (Fh1) (Filamin-3) (Thyroid autoantigen) (Truncated actin-binding protein) (Truncated ABP)	FLNB FLN1L FLN3 TABP TAP	sp|O75369|FLNB_HUMAN Filamin-B OS=Homo sapiens OX=9606 GN=FLNB PE=1 SV=2;tr|A0A804HK76|A0A804HK76_HUMAN Filamin-B OS=Homo sapiens OX=9606 GN=FLNB PE=1 SV=1;tr|A0A024R321|A0A024R321_HUMAN Filamin B, beta (Actin binding protein 278), isoform CRA_a OS=Homo sa	57	54	278.16	2602	323.31	27.2	11047000000
B3KN06;A0A024RBI5;Q59EA2;Q9ULV4;Q53G58;B4E3S0;B4DMH3;B7Z9V0;H0YHL7;F8W1H8;F8VUX3;F8VSA4;F8VRE9;F8VTT6;F8VVB7;F8VV53;B3KRY9;B3KSZ9;J3QLV6;J3KSS5;Q6QEF8	B3KN06	Coronin		tr|B3KN06|B3KN06_HUMAN Coronin OS=Homo sapiens OX=9606 PE=2 SV=1;tr|A0A024RBI5|A0A024RBI5_HUMAN Coronin OS=Homo sapiens OX=9606 GN=CORO1C PE=3 SV=1;tr|Q59EA2|Q59EA2_HUMAN Coronin (Fragment) OS=Homo sapiens OX=9606 PE=2 SV=1;sp|Q9ULV4|COR1C_HUMAN Coronin-1C	19	19	53.223	474	323.31	35.4	10926000000
A0A0S2Z4I4;A0A0S2Z4G4;A0A087WWU8;B2RDE1;Q5HYB6;A0A0S2Z4G8;D6R904;B4DWT5;Q8NAG3;A0A494C0G0;Q8NAH0;B4DQ80;Q5VU62;Q5VU61;Q8NI98;Q6LDX7;A0A024R4K5;A0A494C034	A0A0S2Z4I4	Tropomyosin 3 isoform 3	TPM3	tr|A0A0S2Z4I4|A0A0S2Z4I4_HUMAN Tropomyosin 3 isoform 3 (Fragment) OS=Homo sapiens OX=9606 GN=TPM3 PE=2 SV=1;tr|A0A0S2Z4G4|A0A0S2Z4G4_HUMAN Tropomyosin 3 isoform 1 (Fragment) OS=Homo sapiens OX=9606 GN=TPM3 PE=2 SV=1;tr|A0A087WWU8|A0A087WWU8_HUMAN Tropomyos	24	8	28.87	248	323.31	57.7	10844000000
V9HW65;A0A024R5Z7;H0YMW4;P07355;H0YN42;A6NMY6;H0YKS4;H0YNB8;H0YMD0;H0YMU9;H0YM50;B4DNH8;H0YMM1;A0A7I2V4P4;H0YNP5;H0YL33;H0YN28;B3KRQ1;H0YNA0;H0YKZ7;H0YLV6;H0YMT9;H0YKX9;H0YKL9;H0YKV8;H0YLE2;H0YMD9;H0YKN4	V9HW65	Annexin	HEL-S-270	tr|V9HW65|V9HW65_HUMAN Annexin OS=Homo sapiens OX=9606 GN=HEL-S-270 PE=2 SV=1;tr|A0A024R5Z7|A0A024R5Z7_HUMAN Annexin OS=Homo sapiens OX=9606 GN=ANXA2 PE=2 SV=1;tr|H0YMW4|H0YMW4_HUMAN Annexin OS=Homo sapiens OX=9606 GN=ANXA2 PE=1 SV=2;sp|P07355|ANXA2_HUMAN	11	11	38.576	339	94.29	35.7	7110300000
Q8TBK5;Q8N5Z7;A0A024RBK3;Q9HBB3;Q02878;B2R4K7;B4DRX3;F8VZ45;U3KQR5;F8VR69;F8VZA3;F8VWR1;F8VU16	Q8TBK5	60S ribosomal protein L6	RPL6	tr|Q8TBK5|Q8TBK5_HUMAN 60S ribosomal protein L6 OS=Homo sapiens OX=9606 GN=RPL6 PE=1 SV=1;tr|Q8N5Z7|Q8N5Z7_HUMAN 60S ribosomal protein L6 OS=Homo sapiens OX=9606 GN=RPL6 PE=1 SV=1;tr|A0A024RBK3|A0A024RBK3_HUMAN 60S ribosomal protein L6 OS=Homo sapiens OX=9	10	10	32.741	288	231.37	31.9	6397900000
O00159;F5H6E2;B7Z3E5;D3DTH7;B7Z9C0;I3L501;I3L3Y6;I3L3F5;A1L180	O00159	Unconventional myosin-Ic (Myosin I beta) (MMI-beta) (MMIb)	MYO1C	sp|O00159|MYO1C_HUMAN Unconventional myosin-Ic OS=Homo sapiens OX=9606 GN=MYO1C PE=1 SV=4;tr|F5H6E2|F5H6E2_HUMAN Unconventional myosin-Ic OS=Homo sapiens OX=9606 GN=MYO1C PE=1 SV=1;tr|B7Z3E5|B7Z3E5_HUMAN cDNA FLJ53573, highly similar to Myosin Ic OS=Homo s	30	30	121.68	1063	323.31	33.1	6148500000
P16401	P16401	Histone H1.5 (Histone H1a) (Histone H1b) (Histone H1s-3)	H1-5 H1F5 HIST1H1B	sp|P16401|H15_HUMAN Histone H1.5 OS=Homo sapiens OX=9606 GN=H1-5 PE=1 SV=3	4	3	22.58	226	24.155	14.6	5975500000
V9HW26;P25705;K7EK77;B4DGW3;K7ERX7;K7EJP1;K7EQH4;K7ENJ4;K7ESA0	V9HW26	ATP synthase subunit alpha	HEL-S-123m hCG_23783	tr|V9HW26|V9HW26_HUMAN ATP synthase subunit alpha OS=Homo sapiens OX=9606 GN=HEL-S-123m PE=2 SV=1;sp|P25705|ATPA_HUMAN ATP synthase subunit alpha, mitochondrial OS=Homo sapiens OX=9606 GN=ATP5F1A PE=1 SV=1;tr|K7EK77|K7EK77_HUMAN ATP synthase subunit alpha,	17	17	59.75	553	323.31	36	5942600000
A0A0S2Z3G9;O43707;F5GXS2;A0A8V8TL71;H7C144;Q96BG6;B4E337;B4DSX0;A0A0S2Z3X3;A0A0S2Z3C0;K7EP19;B3W6H4;Q71S06;M0QZQ3;C9JY79;A0A024R0N6;Q9H254	A0A0S2Z3G9	Actinin alpha 4 isoform 1	ACTN4	tr|A0A0S2Z3G9|A0A0S2Z3G9_HUMAN Actinin alpha 4 isoform 1 (Fragment) OS=Homo sapiens OX=9606 GN=ACTN4 PE=2 SV=1;sp|O43707|ACTN4_HUMAN Alpha-actinin-4 OS=Homo sapiens OX=9606 GN=ACTN4 PE=1 SV=2;tr|F5GXS2|F5GXS2_HUMAN Actinin, alpha 4, isoform CRA_a OS=Homo s	27	16	104.85	911	323.31	37	5626800000
P52907;A8K0T9;A0A024RC63	P52907	F-actin-capping protein subunit alpha-1 (CapZ alpha-1)	CAPZA1	sp|P52907|CAZA1_HUMAN F-actin-capping protein subunit alpha-1 OS=Homo sapiens OX=9606 GN=CAPZA1 PE=1 SV=3;tr|A8K0T9|A8K0T9_HUMAN F-actin-capping protein subunit alpha OS=Homo sapiens OX=9606 PE=2 SV=1	9	7	32.922	286	122.7	51.7	5526600000
B4DUQ1;A0A024R228;P61978;Q5EC54;Q5T6W2;B4DFF1;B3KU16;S4R359;S4R457	B4DUQ1	Heterogeneous nuclear ribonucleoprotein K	HNRNPK	tr|B4DUQ1|B4DUQ1_HUMAN Heterogeneous nuclear ribonucleoprotein K OS=Homo sapiens OX=9606 PE=2 SV=1;tr|A0A024R228|A0A024R228_HUMAN Heterogeneous nuclear ribonucleoprotein K OS=Homo sapiens OX=9606 GN=HNRPK PE=4 SV=1;sp|P61978|HNRPK_HUMAN Heterogeneous nucle	13	13	48.51	439	151.22	41	4873600000
D9YZV5;A0A0K0K1I0;Q15657;D9YZV4;A0A0S2Z4G6;P09493;Q6ZN40;H0YKX5;Q8TCG4;H0YKP3;A0A024R5W6;C9IZA2;H0YL80;H0YL42;A0A494C0V8;A0A087WTJ7	Q8NHB6	Seven transmembrane helix receptor		tr|D9YZV5|D9YZV5_HUMAN Tropomyosin 1 (Alpha) isoform 4 OS=Homo sapiens OX=9606 GN=TPM1 PE=3 SV=1;tr|A0A0K0K1I0|A0A0K0K1I0_HUMAN Epididymis secretory protein Li 265 OS=Homo sapiens OX=9606 GN=HEL-S-265 PE=2 SV=1;tr|Q15657|Q15657_HUMAN Tropomyosin isoform OS	21	1	32.876	284	323.31	52.1	4695100000
Q96IR1;Q53HV1;B2R491;P62701;C9JEH7;A4FU11;Q496E4;P22090;B7Z1M6;Q8TD47;Q53HI6	Q96IR1	RPS4X protein	RPS4X	tr|Q96IR1|Q96IR1_HUMAN RPS4X protein (Fragment) OS=Homo sapiens OX=9606 GN=RPS4X PE=2 SV=2;tr|Q53HV1|Q53HV1_HUMAN Ribosomal protein S4, X-linked X isoform variant (Fragment) OS=Homo sapiens OX=9606 PE=2 SV=1;tr|B2R491|B2R491_HUMAN 40S ribosomal protein S4	13	13	27.259	243	110.43	46.1	4660000000
Q5HYL6;Q9NYL9;H0YKU1;H0YNJ8;H0YNU8	Q5HYL6	Uncharacterized protein DKFZp686E1899	DKFZp686E1899	tr|Q5HYL6|Q5HYL6_HUMAN Uncharacterized protein DKFZp686E1899 OS=Homo sapiens OX=9606 GN=DKFZp686E1899 PE=2 SV=1;sp|Q9NYL9|TMOD3_HUMAN Tropomodulin-3 OS=Homo sapiens OX=9606 GN=TMOD3 PE=1 SV=1;tr|H0YKU1|H0YKU1_HUMAN Tropomodulin-3 (Fragment) OS=Homo sapiens	15	15	39.554	352	316.17	51.7	4647400000
J3QRS3;P19105;O14950;Q53HL1	J3QRS3	Myosin light chain 12A (Myosin regulatory light chain MRCL3, isoform CRA_b)	MYL12A MRCL3 hCG_2045956	tr|J3QRS3|J3QRS3_HUMAN Myosin regulatory light chain 12A OS=Homo sapiens OX=9606 GN=MYL12A PE=1 SV=1;sp|P19105|ML12A_HUMAN Myosin regulatory light chain 12A OS=Homo sapiens OX=9606 GN=MYL12A PE=1 SV=2;sp|O14950|ML12B_HUMAN Myosin regulatory light chain 12B	6	3	20.457	177	247.69	29.4	4522900000
A0A0A0MRM8;A0A1Y0BRN3;A0A1Y0BRN0;A0A590UJ40;Q9UM54;A0A590UKB0;A0A590UJ75;A0A0D9SGC1;A0A590UK22;A0A590UK86;A0A5F9ZI03;A0A590UJY4;A0A590UK71;Q14784;A0A590UJW9;Q5JVM0	A0A0A0MRM8	Unconventional myosin-VI (Unconventional myosin-6)	MYO6	tr|A0A0A0MRM8|A0A0A0MRM8_HUMAN Unconventional myosin-VI OS=Homo sapiens OX=9606 GN=MYO6 PE=1 SV=1;tr|A0A1Y0BRN3|A0A1Y0BRN3_HUMAN Unconventional myosin-VI OS=Homo sapiens OX=9606 GN=MYO6 PE=1 SV=1;tr|A0A1Y0BRN0|A0A1Y0BRN0_HUMAN Unconventional myosin-VI OS=H	30	30	145.01	1253	323.31	25.3	4442500000
P62136;A0A7I2V4F7;A0A140VJS9;B3KXM2;E9PMD7;C0STL0	P62136	Serine/threonine-protein phosphatase PP1-alpha catalytic subunit (PP-1A) (EC 3.1.3.16)	PPP1CA PPP1A	sp|P62136|PP1A_HUMAN Serine/threonine-protein phosphatase PP1-alpha catalytic subunit OS=Homo sapiens OX=9606 GN=PPP1CA PE=1 SV=1;tr|A0A7I2V4F7|A0A7I2V4F7_HUMAN Serine/threonine-protein phosphatase OS=Homo sapiens OX=9606 GN=PPP1CA PE=1 SV=1;tr|A0A140VJS9|	14	3	37.512	330	323.31	53.6	4409500000
A0A384MQX1;A0A6Q8PFJ0;P02545;A0A804HL68;W8QEH3;Q5I6Y5;A0A6Q8PHQ9;Q8N519;Q3BDU5;Q5TCI8;A0A6Q8PF80;A0A6Q8PGH0;B4DFR3;W5X314;A0A6Q8PFM1;A0A6Q8PF59;A0A6Q8PFF5	A0A384MQX1	Epididymis secretory sperm binding protein		tr|A0A384MQX1|A0A384MQX1_HUMAN Epididymis secretory sperm binding protein OS=Homo sapiens OX=9606 PE=2 SV=1;tr|A0A6Q8PFJ0|A0A6Q8PFJ0_HUMAN Prelamin-A/C OS=Homo sapiens OX=9606 GN=LMNA PE=1 SV=1;sp|P02545|LMNA_HUMAN Prelamin-A/C OS=Homo sapiens OX=9606 GN=L	23	23	74.139	664	302.47	40.7	4289200000
P21333;Q60FE6;Q60FE5;A6NDY9;A0A7P0NMY4;Q8TES4;Q6NXF2;Q96C61;A0A087WWY3;A0A7I2V3E6;F8WE98;B4E2F9;Q86TQ3;B4DTD5;H0Y5F3;H7C2E7;A0A669KBC6;H0Y5C6;Q2VP91	P21333	Filamin-A (FLN-A) (Actin-binding protein 280) (ABP-280) (Alpha-filamin) (Endothelial actin-binding protein) (Filamin-1) (Non-muscle filamin)	FLNA FLN FLN1	sp|P21333|FLNA_HUMAN Filamin-A OS=Homo sapiens OX=9606 GN=FLNA PE=1 SV=4;tr|Q60FE6|Q60FE6_HUMAN Filamin A OS=Homo sapiens OX=9606 GN=FLNA PE=2 SV=1;tr|Q60FE5|Q60FE5_HUMAN Filamin-A OS=Homo sapiens OX=9606 GN=FLNA PE=1 SV=1;tr|A6NDY9|A6NDY9_HUMAN Filamin A	39	36	280.74	2647	258.41	21	4203000000
A0A024RC65;P46940;A4QPB0;A0A0J9YXZ5;Q6P1N4;H0YLE8;B4E2M0;Q5FWG8;B4DNP4;Q05DN7;A0A087X225;A0A087WWP1	A0A024RC65	HCG1991735, isoform CRA_a	hCG_1991735	tr|A0A024RC65|A0A024RC65_HUMAN HCG1991735, isoform CRA_a OS=Homo sapiens OX=9606 GN=hCG_1991735 PE=4 SV=1;sp|P46940|IQGA1_HUMAN Ras GTPase-activating-like protein IQGAP1 OS=Homo sapiens OX=9606 GN=IQGAP1 PE=1 SV=1;tr|A4QPB0|A4QPB0_HUMAN IQ motif containing	27	27	189.25	1657	323.31	20.4	4069500000
A0A8V8TQ18;A0A8V8TQK1;A0A8V8TRF0;A0A8V8TR47;A0A087WVQ6;A0A8V8TQ14;K7EJJ5;Q00610;A0A8V8TRE8;A0A8V8TQK3;J3KRF5;J3KS13;A0A087WX41;P53675;A0A8V8TQK7	A0A8V8TQ18	Clathrin heavy chain	CLTC	tr|A0A8V8TQ18|A0A8V8TQ18_HUMAN Clathrin heavy chain 1 (Fragment) OS=Homo sapiens OX=9606 GN=CLTC PE=4 SV=1;tr|A0A8V8TQK1|A0A8V8TQK1_HUMAN Clathrin heavy chain 1 OS=Homo sapiens OX=9606 GN=CLTC PE=4 SV=1;tr|A0A8V8TRF0|A0A8V8TRF0_HUMAN Clathrin heavy chain 1	24	24	173.35	1516	286.79	20.1	3959900000
A0A4D5RBG5;A0A4D5RA98;A0A7I2V3H3;A0A4D5RA76;A0A4D5RAN2;A0A4D5RAC7;A0A7I2V5N4;A0A4D5RAC9;A0A7I2V659;A0A087WVQ9;Q6IPT9;Q6IPS9;Q6IPN6;Q53HR5;Q53HQ7;Q53HM9;Q53GE9;Q53GA1;Q53G85;Q5VTE0;P68104;B4DNE0;A0A087WV01;Q9H2I7;A8K9C4;A0A4D5RAB8;Q96RE1;A0A4D5RAE2;A0A2U3TZH3;Q05639;A0A4D5RAF1;A0A4D5RBK4;A0A4D5RA61;Q8IUB0;Q53HR1;B4DV42;Q9NZS6;A0A4D5RA52;A6PW80;A0A4D5RAA9;Q5JR01;A0A2R8Y660;A0A2R8Y488;A9X7H1;A0A4D5R…	A0A4D5RBG5	Elongation factor 1-alpha		tr|A0A4D5RBG5|A0A4D5RBG5_HUMAN Elongation factor 1-alpha OS=Homo sapiens OX=9606 PE=3 SV=1;tr|A0A4D5RA98|A0A4D5RA98_HUMAN Elongation factor 1-alpha (Fragment) OS=Homo sapiens OX=9606 PE=3 SV=1;tr|A0A7I2V3H3|A0A7I2V3H3_HUMAN Elongation factor 1-alpha OS=Hom	7	7	39.06	359	164.32	26.7	3751700000
A0A0D9SFB3;A0A2R8YF78;A0A2R8YCW1;A0A0D9SG12;A0A2R8YFR4;A0A2U3TZJ9;A0A2R8YFS5;B5BTY4;A0A2R8Y4A4;Q59GX6;A0A2R8Y645;A0A0D9SF53;O00571;A0A2R8Y5G6;A0A2R8YDT5;A0A2R8Y7T2;F6S8Q4;Q5S4N1;A0A2R8YDH3;A0A024R9A4;O15523;B4DLU5;A0A0J9YVQ7;B4E132;A0A087WVZ1;B4E010;A0A2R8YCU0;A0A2R8Y650;B4E3C4;A0A2R8YF89;A0A087WX09;B4DLA0;C9J8G5;C9J081;D6RCM4;Q9NQI0	A0A0D9SFB3	RNA helicase (EC 3.6.4.13)	DDX3X	tr|A0A0D9SFB3|A0A0D9SFB3_HUMAN RNA helicase OS=Homo sapiens OX=9606 GN=DDX3X PE=1 SV=1;tr|A0A2R8YF78|A0A2R8YF78_HUMAN RNA helicase OS=Homo sapiens OX=9606 GN=DDX3X PE=1 SV=1;tr|A0A2R8YCW1|A0A2R8YCW1_HUMAN RNA helicase OS=Homo sapiens OX=9606 GN=DDX3X PE=1	18	18	70.839	640	263.87	36.4	3485100000
B2R7T8;A0A384MR50;B1AK88;B4DWA6;P47756;B1AK87;B1AK85;A0A6I8PRV6;Q7L4N0;A0A6I8PIN8	B2R7T8	F-actin-capping protein subunit beta		tr|B2R7T8|B2R7T8_HUMAN F-actin-capping protein subunit beta OS=Homo sapiens OX=9606 PE=2 SV=1;tr|A0A384MR50|A0A384MR50_HUMAN F-actin-capping protein subunit beta OS=Homo sapiens OX=9606 PE=2 SV=1;tr|B1AK88|B1AK88_HUMAN F-actin-capping protein subunit beta	12	12	30.656	272	129.36	45.2	3450600000
Q14573;Q59ES2;A6H8K3;Q59H91;A0A3B3IRP0;A0A3B3IU13;A0A3B3IU05;A0A3B3ITQ1;A0A3B3ITU8;A0A3B3IU04;A0A3F2YNW8;Q14643;A0A3B3ITM1;A0A3B3ITQ4;B4DJU3;B4DGH1;B7ZMI3	Q14573	Inositol 1,4,5-trisphosphate receptor type 3 (IP3 receptor isoform 3) (IP3R 3) (InsP3R3) (Type 3 inositol 1,4,5-trisphosphate receptor) (Type 3 InsP3 receptor)	ITPR3	sp|Q14573|ITPR3_HUMAN Inositol 1,4,5-trisphosphate receptor type 3 OS=Homo sapiens OX=9606 GN=ITPR3 PE=1 SV=2;tr|Q59ES2|Q59ES2_HUMAN Inositol 1,4,5-trisphosphate receptor type 3 variant (Fragment) OS=Homo sapiens OX=9606 PE=2 SV=1;tr|A6H8K3|A6H8K3_HUMAN In	35	33	304.1	2671	323.31	17.4	3417100000
Q6NVC0;P05141;A0A0S2Z359;V9GYG0;A8K787;A0A0S2Z3H3;P12235;Q59EP7;Q9H0C2;O75961	Q6NVC0	ADP/ATP translocase (ADP,ATP carrier protein)	SLC25A5	tr|Q6NVC0|Q6NVC0_HUMAN ADP/ATP translocase (Fragment) OS=Homo sapiens OX=9606 GN=SLC25A5 PE=2 SV=1;sp|P05141|ADT2_HUMAN ADP/ATP translocase 2 OS=Homo sapiens OX=9606 GN=SLC25A5 PE=1 SV=7	8	4	35.293	323	79.646	27.2	3359700000
A0A384NPQ2;Q06830;A0A0A0MSI0;B2R4P2;A0A0A0MRQ5;H7C3T4;V9HW63;Q13162	A0A384NPQ2	Epididymis secretory sperm binding protein		tr|A0A384NPQ2|A0A384NPQ2_HUMAN Epididymis secretory sperm binding protein OS=Homo sapiens OX=9606 PE=2 SV=1;sp|Q06830|PRDX1_HUMAN Peroxiredoxin-1 OS=Homo sapiens OX=9606 GN=PRDX1 PE=1 SV=1;tr|A0A0A0MSI0|A0A0A0MSI0_HUMAN Peroxiredoxin-1 (Fragment) OS=Homo s	9	8	22.11	199	71.968	57.3	3133900000
V9HW22;P11142;B3KTV0;E9PKE3;Q53HF2;Q96IS6;Q53GZ6;E9PN89;B4E1Q1;E9PNE6;A0A384MDT7;A0A024R6B5;P54652;B4DTX2;E9PLF4;A8K7Q2;E9PI65;E9PQQ4;E9PQK7;E9PK54;E9PN25;E9PPY6;B3KUS2;E9PM13;Q96H53;E9PS65;Q96BE0;Q9NZ87;Q9NWW3;A4D111	V9HW22	Epididymis luminal protein 33 (Epididymis secretory sperm binding protein) (Epididymis secretory sperm binding protein Li 72p) (Heat shock 70kDa protein 8, isoform CRA_a)	HEL-S-72p HEL-33 HSPA8 hCG_2032950	tr|V9HW22|V9HW22_HUMAN Epididymis luminal protein 33 OS=Homo sapiens OX=9606 GN=HEL-S-72p PE=2 SV=1;sp|P11142|HSP7C_HUMAN Heat shock cognate 71 kDa protein OS=Homo sapiens OX=9606 GN=HSPA8 PE=1 SV=1;tr|B3KTV0|B3KTV0_HUMAN cDNA FLJ38781 fis, clone LIVER2000	13	10	70.897	646	191.89	22.8	2967100000
A0A384ME17;P49411;H3BNU3	A0A384ME17	Elongation factor Tu	TUFM hCG_1747191	tr|A0A384ME17|A0A384ME17_HUMAN Elongation factor Tu OS=Homo sapiens OX=9606 GN=TUFM PE=2 SV=1;sp|P49411|EFTU_HUMAN Elongation factor Tu, mitochondrial OS=Homo sapiens OX=9606 GN=TUFM PE=1 SV=3	9	9	49.874	455	79.009	25.5	2842500000
Q0QEN7;V9HW31;P06576;H0YH81;F8W0P7;F8W079;H0YI37	Q0QEN7	ATP synthase subunit beta (EC 7.1.2.2)	ATP5B	tr|Q0QEN7|Q0QEN7_HUMAN ATP synthase subunit beta (Fragment) OS=Homo sapiens OX=9606 GN=ATP5B PE=2 SV=1;tr|V9HW31|V9HW31_HUMAN ATP synthase subunit beta OS=Homo sapiens OX=9606 GN=HEL-S-271 PE=2 SV=1;sp|P06576|ATPB_HUMAN ATP synthase subunit beta, mitochond	10	10	48.113	445	155.96	33.3	2675800000
P62424;Q9BY74;Q5T8U2;Q5T8U3	P62424	Large ribosomal subunit protein eL8 (60S ribosomal protein L7a) (PLA-X polypeptide) (Surfeit locus protein 3)	RPL7A SURF-3 SURF3	sp|P62424|RL7A_HUMAN 60S ribosomal protein L7a OS=Homo sapiens OX=9606 GN=RPL7A PE=1 SV=2;tr|Q9BY74|Q9BY74_HUMAN 60S ribosomal protein L7a (Fragment) OS=Homo sapiens OX=9606 GN=RP-L7a PE=2 SV=1;tr|Q5T8U2|Q5T8U2_HUMAN 60S ribosomal protein L7a OS=Homo sapie	12	12	29.995	266	98.152	30.8	2526900000
B4DPZ5;B4DNU9;Q6NZI2;B3KRY5	B4DPZ5	cDNA FLJ53495, highly similar to Polymerase I and transcript release factor		tr|B4DPZ5|B4DPZ5_HUMAN cDNA FLJ53495, highly similar to Polymerase I and transcript release factor OS=Homo sapiens OX=9606 PE=2 SV=1;tr|B4DNU9|B4DNU9_HUMAN cDNA FLJ55731, highly similar to Polymerase I and transcript release factor OS=Homo sapiens OX=9606	7	7	40.483	363	323.31	24	2489300000
F8W6I7;A0A7I2V3R8;Q6IPF2;A0A024RB53;A0A024RAZ7;P09651;A0A7I2V3W0;B4DP35;A0A7I2V2L6;B4E0B5;Q9BSM5;Q0VAC0;A0A024RC46;F8VZ49;A0A7I2YQX9;A0A024QZ98;Q32P51;F8VTQ5;F8W646;H0YH80;Q3MI39;A0A7I2YQY2;A0A7I2YQ85;A0A7I2V334;A0A2R8Y4L2;A0A7I2V497;A0A7I2V3U8;A0A7I2V2F1;A0A7I2V5N7;A0A7I2V4P7;A0A7I2V2X1;A0A7I2V4E2;A0A7I2V661;A0A7I2V5P1;A0A7I2V666;A0A7I2V3K5;A0A7I2V2R4;A0A7I2V453;A0A7I2V2Q7;A0A7I2V520;A0A7I2V459;…	F8W6I7	Heterogeneous nuclear ribonucleoprotein A1	HNRNPA1	tr|F8W6I7|F8W6I7_HUMAN Heterogeneous nuclear ribonucleoprotein A1 OS=Homo sapiens OX=9606 GN=HNRNPA1 PE=1 SV=2;tr|A0A7I2V3R8|A0A7I2V3R8_HUMAN Heterogeneous nuclear ribonucleoprotein A1 OS=Homo sapiens OX=9606 GN=HNRNPA1 PE=1 SV=1;tr|Q6IPF2|Q6IPF2_HUMAN Het	9	9	33.155	307	83.711	33.6	2473200000
Q5JR94;P62241;Q5JR95;Q9BS10	Q5JR94	40S ribosomal protein S8	RPS8 hCG_2031852	tr|Q5JR94|Q5JR94_HUMAN 40S ribosomal protein S8 OS=Homo sapiens OX=9606 GN=RPS8 PE=2 SV=1;sp|P62241|RS8_HUMAN 40S ribosomal protein S8 OS=Homo sapiens OX=9606 GN=RPS8 PE=1 SV=2;tr|Q5JR95|Q5JR95_HUMAN 40S ribosomal protein S8 OS=Homo sapiens OX=9606 GN=RPS8	8	8	24.205	208	62.973	40.4	2439300000
A0A384MEJ3;G8JLB6;P31943;E9PCY7;H0YB39;D6RIT2;D6RIU0;D6RBM0;E7EQJ0;D6RAM1;E5RGV0;B4DP51;D6R9T0;D6RFM3;E7EN40;D6RDU3;D6RJ04;D6RIH9;H0YBG7;Q68DG4;H0YBD7;A0A384MDT2;P55795;D6RDL0;E5RGH4;B4DFK9;D6R9D3;D6RF17;H0YAQ2	A0A384MEJ3	Epididymis secretory sperm binding protein		tr|A0A384MEJ3|A0A384MEJ3_HUMAN Epididymis secretory sperm binding protein OS=Homo sapiens OX=9606 PE=2 SV=1;tr|G8JLB6|G8JLB6_HUMAN Heterogeneous nuclear ribonucleoprotein H OS=Homo sapiens OX=9606 GN=HNRNPH1 PE=1 SV=1;sp|P31943|HNRH1_HUMAN Heterogeneous nu	8	6	49.229	449	212.47	29.2	2406100000
A0A7I2V2G2;A0A7I2V2S7;D6RCD7;B7Z4V2;V9HW84;A0A384P5G6;Q8N1C8;P38646;A0A7I2YQB2;A0A7I2V3F7;B7Z1V7;B7Z4T3;H0Y8K0;A1XP52;A0A3B3ITI4;H0Y8S0;Q2F839	A0A7I2V2G2	Stress-70 protein, mitochondrial (75 kDa glucose-regulated protein) (Heat shock 70 kDa protein 9)	HSPA9	tr|A0A7I2V2G2|A0A7I2V2G2_HUMAN Stress-70 protein, mitochondrial OS=Homo sapiens OX=9606 GN=HSPA9 PE=1 SV=1;tr|A0A7I2V2S7|A0A7I2V2S7_HUMAN Stress-70 protein, mitochondrial OS=Homo sapiens OX=9606 GN=HSPA9 PE=1 SV=1;tr|D6RCD7|D6RCD7_HUMAN Stress-70 protein,	10	10	66.601	610	169.1	21.8	2318400000
A0A7P0T8Z7;A0A7P0Z4A2;A0A7P0Z4A5;A0A7P0T8D4;B2RAU5;A0A7P0T8S8;A0A7P0T8Z2;A0A7P0T8C7;Q9Y5X1;A0A7P0TBI9;B3KXH8;Q59ES5;O95061;A0A7P0T8M2	A0A7P0T8Z7	Sorting nexin 9	SNX9	tr|A0A7P0T8Z7|A0A7P0T8Z7_HUMAN Sorting nexin-9 OS=Homo sapiens OX=9606 GN=SNX9 PE=1 SV=1;tr|A0A7P0Z4A2|A0A7P0Z4A2_HUMAN Sorting nexin OS=Homo sapiens OX=9606 GN=SNX9 PE=1 SV=1;tr|A0A7P0Z4A5|A0A7P0Z4A5_HUMAN Sorting nexin OS=Homo sapiens OX=9606 GN=SNX9 PE=	11	11	56.52	499	160.47	30.7	2297800000
A0A7I2V4N1;A0A7I2V3P1;A0A7I2V4I6;A0A7I2V323;P22626;A0A7I2V4S4;A0A7I2V3P7;A0A384NL58;A0A024RA28;I6L957;A0A087WUI2;A0A7I2V4N0;A0A7I2YQN4	A0A7I2V4N1	Heterogeneous nuclear ribonucleoproteins A2/B1	HNRNPA2B1 HNRPA2B1 hCG_38388	tr|A0A7I2V4N1|A0A7I2V4N1_HUMAN Heterogeneous nuclear ribonucleoproteins A2/B1 OS=Homo sapiens OX=9606 GN=HNRNPA2B1 PE=1 SV=1;tr|A0A7I2V3P1|A0A7I2V3P1_HUMAN Heterogeneous nuclear ribonucleoproteins A2/B1 OS=Homo sapiens OX=9606 GN=HNRNPA2B1 PE=1 SV=1;tr|A0A	11	11	32.487	301	89.618	46.8	2295300000
Q6NSF2;F8VWS0;Q53HW2;Q53HK9;A8K4Z4;A0A024RBS2;P05388;F8VQY6;F8VRK7;G3V210;F8VZS0;F8VU65;B4E3D5;Q8NHW5;F8VS58;F8VPE8;F8VW21;F8W1K8;F8VWV4;Q3MHV2	Q6NSF2	RPLP0 protein	RPLP0	tr|Q6NSF2|Q6NSF2_HUMAN RPLP0 protein OS=Homo sapiens OX=9606 GN=RPLP0 PE=2 SV=1;tr|F8VWS0|F8VWS0_HUMAN 60S acidic ribosomal protein P0 OS=Homo sapiens OX=9606 GN=RPLP0 PE=1 SV=1;tr|Q53HW2|Q53HW2_HUMAN 60S acidic ribosomal protein P0 (Fragment) OS=Homo sapi	6	6	27.298	254	61.357	40.6	2200400000
H0YEN5;Q8J014;Q3KQT6;P15880;Q8N5L9;Q6IPX5;E9PQD7;Q9BSW5;I3L404;E9PM36;E9PMM9;O60249;E9PPT0;Q8NI61;Q8NI62;H3BNG3;H0YE27;D3DU83;A4D0Y7	H0YEN5	40S ribosomal protein S2	RPS2	tr|H0YEN5|H0YEN5_HUMAN 40S ribosomal protein S2 (Fragment) OS=Homo sapiens OX=9606 GN=RPS2 PE=1 SV=1;tr|Q8J014|Q8J014_HUMAN 40S ribosomal protein S2 OS=Homo sapiens OX=9606 GN=rps2 PE=2 SV=1;tr|Q3KQT6|Q3KQT6_HUMAN 40S ribosomal protein S2 OS=Homo sapiens O	8	8	21.154	195	81.511	46.2	2123000000
E9KL35;P63244;J3KPE3;H0Y8W2;H0YAF8;H0YAM7;D6RFX4;B4DVD2;D6RHH4;D6R9Z1;D6R9L0;D6RFZ9;D6RAC2;D6REE5;D6RAU2;E9PD14;H0Y9P0;D6RF23;B4E0C3;D6RBD0;H0Y8R5;D6RGK8;D6RHJ5;D6R909;B4DWC6	E9KL35	Epididymis tissue sperm binding protein Li 3a		tr|E9KL35|E9KL35_HUMAN Epididymis tissue sperm binding protein Li 3a OS=Homo sapiens OX=9606 PE=1 SV=1;sp|P63244|RACK1_HUMAN Receptor of activated protein C kinase 1 OS=Homo sapiens OX=9606 GN=RACK1 PE=1 SV=3;tr|J3KPE3|J3KPE3_HUMAN Receptor of-activated pr	9	9	35.076	317	315.62	35.6	2115300000
B3KM80;Q6ZS99;B3KTP9;A0A7I2V5M5;A0A7I2V428;C9JLB1;A0A7I2V3F3;H7BY16;P19338;A0A7I2V2U7;A0A7I2V699;A0A7I2V349;A0A7I2V506;Q9BQ02;A0A7I2V2S8	B3KM80	Nucleolin	NCL hCG_33980	tr|B3KM80|B3KM80_HUMAN Nucleolin OS=Homo sapiens OX=9606 GN=NCL PE=2 SV=1;tr|Q6ZS99|Q6ZS99_HUMAN Nucleolin OS=Homo sapiens OX=9606 PE=2 SV=1;tr|B3KTP9|B3KTP9_HUMAN Nucleolin OS=Homo sapiens OX=9606 PE=2 SV=1;tr|A0A7I2V5M5|A0A7I2V5M5_HUMAN Nucleolin OS=Homo	12	12	58.554	536	179.04	29.5	2106100000
F8W1R7;J3KND3;G8JLA2;G3V1V0;B7Z6Z4;P60660;G3V1Y7;Q6IBG5;F8VPF3;F8VZU9;F8W180;H0YI43;F8W1I5	F8W1R7	Myosin light chain 6	MYL6	tr|F8W1R7|F8W1R7_HUMAN Myosin light polypeptide 6 OS=Homo sapiens OX=9606 GN=MYL6 PE=1 SV=1;tr|J3KND3|J3KND3_HUMAN Myosin light polypeptide 6 OS=Homo sapiens OX=9606 GN=MYL6 PE=1 SV=1;tr|G8JLA2|G8JLA2_HUMAN Myosin light polypeptide 6 OS=Homo sapiens OX=960	4	3	16.29	145	48.266	30.3	2064900000
A0A140VJQ2;A0A0S2Z4G7;A4ZU86;A0A0S2Z491;A0A7I2V5S2;A0A7I2YQC0;P06748;A0A7I2V433;A0A7I2V2X9;Q9NX34;A0A7I2V3U2;A0A7I2V5J8;Q9BTI9;E5RI98;E5RGW4;A0A7I2V3G5;A0A024R3V9;A0A7I2V579;A0A7I2V4G8	A0A140VJQ2	Testicular tissue protein Li 128		tr|A0A140VJQ2|A0A140VJQ2_HUMAN Testicular tissue protein Li 128 OS=Homo sapiens OX=9606 PE=2 SV=1;tr|A0A0S2Z4G7|A0A0S2Z4G7_HUMAN Nucleophosmin (Fragment) OS=Homo sapiens OX=9606 GN=NPM1 PE=2 SV=1;tr|A4ZU86|A4ZU86_HUMAN Nucleophosmin OS=Homo sapiens OX=9606	3	3	28.4	259	33.93	16.6	2042600000
P62280;M0QZC5;M0R1H5;M0R1H6	P62280	Small ribosomal subunit protein uS17 (40S ribosomal protein S11)	RPS11	sp|P62280|RS11_HUMAN 40S ribosomal protein S11 OS=Homo sapiens OX=9606 GN=RPS11 PE=1 SV=3;tr|M0QZC5|M0QZC5_HUMAN 40S ribosomal protein S11 OS=Homo sapiens OX=9606 GN=RPS11 PE=1 SV=1;tr|M0R1H5|M0R1H5_HUMAN 40S ribosomal protein S11 OS=Homo sapiens OX=9606 G	8	8	18.431	158	139.23	46.8	1950400000
A0A1X7SBZ2;A0A5H1ZRQ2;Q59F66;Q92841;B4DZQ7;A0A0U1RQJ0;Q9UQL5	A0A1X7SBZ2	RNA helicase (EC 3.6.4.13)	DDX17	tr|A0A1X7SBZ2|A0A1X7SBZ2_HUMAN RNA helicase OS=Homo sapiens OX=9606 GN=DDX17 PE=1 SV=1;tr|A0A5H1ZRQ2|A0A5H1ZRQ2_HUMAN RNA helicase OS=Homo sapiens OX=9606 GN=DDX17 PE=1 SV=2;tr|Q59F66|Q59F66_HUMAN RNA helicase (Fragment) OS=Homo sapiens OX=9606 PE=2 SV=1;s	14	10	80.253	729	257.5	24.8	1916900000
P54886	P54886	Delta-1-pyrroline-5-carboxylate synthase (P5CS) (Aldehyde dehydrogenase family 18 member A1) [Includes: Glutamate 5-kinase (GK) (EC 2.7.2.11) (Gamma-glutamyl kinase); Gamma-glutamyl phosphate reductase (GPR) (EC 1.2.1.41) (Glutamate-5-semialdehyde dehydrogenase) (Glutamyl-gamma-semialdehyde dehydrogenase)]	ALDH18A1 GSAS P5CS PYCS	sp|P54886|P5CS_HUMAN Delta-1-pyrroline-5-carboxylate synthase OS=Homo sapiens OX=9606 GN=ALDH18A1 PE=1 SV=2	1	1	87.301	795	11.681	1	1886500000
P39023;Q8TBW1;Q96QL0;B3KS36;H7C422;Q9NY85;G5E9G0;B5MCW2;Q49AJ9;Q9BT63;B4DN06;F8WCR1;H7C3M2;B2R7Y3;Q92901	P39023	Large ribosomal subunit protein uL3 (60S ribosomal protein L3) (HIV-1 TAR RNA-binding protein B) (TARBP-B)	RPL3 OK/SW-cl.32	sp|P39023|RL3_HUMAN 60S ribosomal protein L3 OS=Homo sapiens OX=9606 GN=RPL3 PE=1 SV=2;tr|Q8TBW1|Q8TBW1_HUMAN 60S ribosomal protein L3 (Fragment) OS=Homo sapiens OX=9606 PE=2 SV=1;tr|Q96QL0|Q96QL0_HUMAN Ribosomal protein L3 OS=Homo sapiens OX=9606 GN=RPL3	10	10	46.108	403	99.968	20.8	1879100000
A0A6I8PIX7;O95425;A0A0J9YWY6;B4E3H1;Q659E9;B4E3N7;B4DXQ4;A0A6I8PL75;B4DZ11	A0A6I8PIX7	Supervillin	SVIL	tr|A0A6I8PIX7|A0A6I8PIX7_HUMAN Supervillin OS=Homo sapiens OX=9606 GN=SVIL PE=1 SV=1;sp|O95425|SVIL_HUMAN Supervillin OS=Homo sapiens OX=9606 GN=SVIL PE=1 SV=2;tr|A0A0J9YWY6|A0A0J9YWY6_HUMAN Supervillin (Fragment) OS=Homo sapiens OX=9606 GN=SVIL PE=1 SV=1;	25	25	213.63	1904	202.01	16.6	1874400000
B3KTA3;A0A384MEG1;Q16658;C9JFC0;A0A0A0MSB2;B3KTM9;C9JPH9	B3KTA3	Fascin		tr|B3KTA3|B3KTA3_HUMAN Fascin OS=Homo sapiens OX=9606 PE=2 SV=1;tr|A0A384MEG1|A0A384MEG1_HUMAN Fascin OS=Homo sapiens OX=9606 PE=2 SV=1;sp|Q16658|FSCN1_HUMAN Fascin OS=Homo sapiens OX=9606 GN=FSCN1 PE=1 SV=3	10	10	52.276	472	140.72	24.4	1833900000
Q6NZ55;A8K4C8;P26373;J3QSB4;H3BTH3;O60250;B4DGL7;H3BUK8;J3KS98	Q6NZ55	60S ribosomal protein L13	RPL13	tr|Q6NZ55|Q6NZ55_HUMAN 60S ribosomal protein L13 OS=Homo sapiens OX=9606 GN=RPL13 PE=1 SV=1;tr|A8K4C8|A8K4C8_HUMAN 60S ribosomal protein L13 OS=Homo sapiens OX=9606 GN=RPL13 PE=2 SV=1;sp|P26373|RL13_HUMAN 60S ribosomal protein L13 OS=Homo sapiens OX=9606 G	6	6	24.265	211	184.24	24.2	1828800000
Q4VB24;B2R984;A3R0T8;A3R0T7;P10412;P16403;P16402;A1L407;P22492;Q02539	Q4VB24	Histone cluster 1, H1e	HIST1H1E	tr|Q4VB24|Q4VB24_HUMAN Histone cluster 1, H1e OS=Homo sapiens OX=9606 GN=HIST1H1E PE=2 SV=1;tr|B2R984|B2R984_HUMAN cDNA, FLJ94268, highly similar to Homo sapiens histone 1, H1e (HIST1H1E), mRNA OS=Homo sapiens OX=9606 PE=2 SV=1;tr|A3R0T8|A3R0T8_HUMAN Histo	8	7	21.893	219	45.245	28.8	1826200000
A0A024QZD1;J3QQ67;Q07020;Q0QEW2;G3V203;H0YHA7;F8VYV2;F8VUA6;B4DDY5;A0A075B7A0;F8VXR6	A0A024QZD1	Ribosomal protein L18, isoform CRA_c	RPL18 hCG_2000370	tr|A0A024QZD1|A0A024QZD1_HUMAN Ribosomal protein L18, isoform CRA_c OS=Homo sapiens OX=9606 GN=RPL18 PE=3 SV=1;tr|J3QQ67|J3QQ67_HUMAN 60S ribosomal protein L18 (Fragment) OS=Homo sapiens OX=9606 GN=RPL18 PE=1 SV=1;sp|Q07020|RL18_HUMAN 60S ribosomal protein	8	8	21.634	188	136.61	43.1	1825700000
E9PHV5;P28290;B4E2E5;E7EUL7;B3KXT1;B4DP45;B4DQT6;H7BZ26	E9PHV5	ITPR interacting domain containing 2	ITPRID2	tr|E9PHV5|E9PHV5_HUMAN Protein ITPRID2 OS=Homo sapiens OX=9606 GN=ITPRID2 PE=1 SV=1;sp|P28290|ITPI2_HUMAN Protein ITPRID2 OS=Homo sapiens OX=9606 GN=ITPRID2 PE=1 SV=3;tr|B4E2E5|B4E2E5_HUMAN cDNA FLJ56289, highly similar to Homo sapiens sperm specific antig	17	17	136.14	1237	248.55	18.2	1790100000
Q9UHS8;B2R7T6;A0A024R5X2;Q9Y6N5;Q53HW7;H3BNX3;H3BMS6;A0A1B0GXB4;H3BV36;H3BNP9	Q9UHS8	PRO1975		tr|Q9UHS8|Q9UHS8_HUMAN PRO1975 OS=Homo sapiens OX=9606 PE=2 SV=1;tr|B2R7T6|B2R7T6_HUMAN cDNA, FLJ93596, highly similar to Homo sapiens sulfide quinone reductase-like (yeast) (SQRDL), mRNA OS=Homo sapiens OX=9606 PE=2 SV=1;tr|A0A024R5X2|A0A024R5X2_HUMAN HCG	15	15	44.146	393	135.46	40.7	1768600000
Q6IPH7;E7EPB3;A0PJ62;B7Z6S8;A8K7N0;P50914;A8K3Q9	Q6IPH7	60S ribosomal protein L14	RPL14	tr|Q6IPH7|Q6IPH7_HUMAN 60S ribosomal protein L14 OS=Homo sapiens OX=9606 GN=RPL14 PE=2 SV=1;tr|E7EPB3|E7EPB3_HUMAN 60S ribosomal protein L14 OS=Homo sapiens OX=9606 GN=RPL14 PE=1 SV=1;tr|A0PJ62|A0PJ62_HUMAN 60S ribosomal protein L14 (Fragment) OS=Homo sapi	3	3	23.787	220	42.327	15.9	1757000000
Q59GY2;P36578;B4DMJ6;H3BU31;H3BM89;Q53G74;B4DP82;H3BTP7;B4DFI6;B4DMJ2	Q59GY2	60S ribosomal protein L4		tr|Q59GY2|Q59GY2_HUMAN 60S ribosomal protein L4 (Fragment) OS=Homo sapiens OX=9606 PE=2 SV=1;sp|P36578|RL4_HUMAN 60S ribosomal protein L4 OS=Homo sapiens OX=9606 GN=RPL4 PE=1 SV=5;tr|B4DMJ6|B4DMJ6_HUMAN 60S ribosomal protein L4 OS=Homo sapiens OX=9606 PE=2	9	9	48.995	441	175.49	26.5	1730700000
Q16643;A0A2Z6ATB6;B3KSQ7;D6R9W4;B7Z2Z0;D6R9Q9;D6RFI1;D6RCR4	Q16643	Drebrin (Developmentally-regulated brain protein)	DBN1 D0S117E	sp|Q16643|DREB_HUMAN Drebrin OS=Homo sapiens OX=9606 GN=DBN1 PE=1 SV=4;tr|A0A2Z6ATB6|A0A2Z6ATB6_HUMAN Drebrin A OS=Homo sapiens OX=9606 GN=DBN1 PE=2 SV=1;tr|B3KSQ7|B3KSQ7_HUMAN Drebrin 1, isoform CRA_d OS=Homo sapiens OX=9606 GN=DBN1 PE=2 SV=1;tr|D6R9W4|D6	8	8	71.428	649	323.31	18.6	1694000000
A0A7P0TB36;V9HWB4;P11021;A0A7P0TAI0;B4DEF7	A0A7P0TB36	78 kDa glucose-regulated protein (Binding-immunoglobulin protein) (Heat shock protein 70 family protein 5) (Heat shock protein family A member 5) (Immunoglobulin heavy chain-binding protein)	HSPA5	tr|A0A7P0TB36|A0A7P0TB36_HUMAN 78 kDa glucose-regulated protein OS=Homo sapiens OX=9606 GN=HSPA5 PE=1 SV=1;tr|V9HWB4|V9HWB4_HUMAN 78 kDa glucose-regulated protein OS=Homo sapiens OX=9606 GN=HEL-S-89n PE=2 SV=1;sp|P11021|BIP_HUMAN Endoplasmic reticulum chap	10	9	69.01	623	176.39	21	1610500000
Q1JQ76;P62906;A0A024RCW3	Q1JQ76	Ribosomal protein	RPL10A	tr|Q1JQ76|Q1JQ76_HUMAN Ribosomal protein (Fragment) OS=Homo sapiens OX=9606 GN=RPL10A PE=2 SV=1;sp|P62906|RL10A_HUMAN 60S ribosomal protein L10a OS=Homo sapiens OX=9606 GN=RPL10A PE=1 SV=2;tr|A0A024RCW3|A0A024RCW3_HUMAN Ribosomal protein OS=Homo sapiens OX	5	5	23.536	206	36.811	31.1	1565200000
P07305	P07305	Histone H1.0 (Histone H1') (Histone H1(0)) [Cleaved into: Histone H1.0, N-terminally processed]	H1-0 H1F0 H1FV	sp|P07305|H10_HUMAN Histone H1.0 OS=Homo sapiens OX=9606 GN=H1-0 PE=1 SV=3	2	2	20.863	194	11.407	9.3	1551300000
A0A140VJW5;P14868;D3DP78;Q53T60;C9J7S3;C9JLC1;Q53R85;H7BZ35;H7C278;C9JQM9	A0A140VJW5	Aspartate--tRNA ligase, cytoplasmic (EC 6.1.1.12) (Aspartyl-tRNA synthetase)		tr|A0A140VJW5|A0A140VJW5_HUMAN Aspartate--tRNA ligase, cytoplasmic OS=Homo sapiens OX=9606 PE=2 SV=1;sp|P14868|SYDC_HUMAN Aspartate--tRNA ligase, cytoplasmic OS=Homo sapiens OX=9606 GN=DARS1 PE=1 SV=2;tr|D3DP78|D3DP78_HUMAN Aspartate--tRNA ligase, cytoplas	13	13	57.136	501	161.87	30.7	1521700000
Q53G83;P23396;E9PL09;F2Z2S8;H0YF32;H0YCJ7;E9PPU1;H0YEU2;Q9NQS8;E9PQ96;E9PJH4;E9PK82;E9PSF4;A7E2S3;H0YES8;E9PQX2	Q53G83	40S ribosomal protein S3 (EC 4.2.99.18)		tr|Q53G83|Q53G83_HUMAN 40S ribosomal protein S3 (Fragment) OS=Homo sapiens OX=9606 PE=2 SV=1;sp|P23396|RS3_HUMAN 40S ribosomal protein S3 OS=Homo sapiens OX=9606 GN=RPS3 PE=1 SV=2;tr|E9PL09|E9PL09_HUMAN 40S ribosomal protein S3 OS=Homo sapiens OX=9606 GN=R	7	7	26.689	243	50.242	31.7	1519300000
A0A7I2V4K5;B4E324;X6R5C5;Q59EV6;X6R8A1;P10619;A0A7I2V4D1;A0A7I2YQT8;A0A7I2V3B2;Q5JZH0;A0A7I2V4R8;U3KQ41;A0A7I2V3M2;A0A7I2V4Q9;U3KQU6;A0A7I2V2E2	A0A7I2V4K5	Carboxypeptidase (EC 3.4.16.-)	CTSA	tr|A0A7I2V4K5|A0A7I2V4K5_HUMAN Carboxypeptidase OS=Homo sapiens OX=9606 GN=CTSA PE=1 SV=1;tr|B4E324|B4E324_HUMAN cDNA FLJ60397, highly similar to Lysosomal protective protein OS=Homo sapiens OX=9606 PE=2 SV=1;tr|X6R5C5|X6R5C5_HUMAN Carboxypeptidase OS=Homo	5	5	50.925	450	104.34	13.8	1512100000
E9PKZ0;P62917;G3V1A1;B4DVG7;E9PKU4;E9PP36	E9PKZ0	60S ribosomal protein L8	RPL8	tr|E9PKZ0|E9PKZ0_HUMAN 60S ribosomal protein L8 (Fragment) OS=Homo sapiens OX=9606 GN=RPL8 PE=1 SV=1;sp|P62917|RL8_HUMAN 60S ribosomal protein L8 OS=Homo sapiens OX=9606 GN=RPL8 PE=1 SV=2;tr|G3V1A1|G3V1A1_HUMAN 60S ribosomal protein L8 OS=Homo sapiens OX=9	5	5	22.389	205	34.004	29.8	1501100000
A0A024R4M0;P46781;A5D904;B5MCT8;C9JM19;B7Z732;F2Z3C0;A8MXK4	A0A024R4M0	40S ribosomal protein S9	RPS9 hCG_2009111	tr|A0A024R4M0|A0A024R4M0_HUMAN 40S ribosomal protein S9 OS=Homo sapiens OX=9606 GN=RPS9 PE=1 SV=1;sp|P46781|RS9_HUMAN 40S ribosomal protein S9 OS=Homo sapiens OX=9606 GN=RPS9 PE=1 SV=3;tr|A5D904|A5D904_HUMAN RPS9 protein (Fragment) OS=Homo sapiens OX=9606	7	7	22.591	194	64.407	29.4	1498700000
Q5JP53;A0A384NYT8;Q5SU16;P07437;B7ZAF0;Q6LC01;B4DY90;Q5ST81;B4DMU8;Q9BUU9;B4E052;O43209;B7ZAK1;B4DQN9;A0A024QZU2;Q1KSF8;Q96B85;B4DXZ5;B7Z4N1;Q9UGA2;B4DMJ5;A0A075B736;Q5SQY0;A6NNZ2;A1L195;A1L196;A4UCT2;Q6P602	Q5JP53	Tubulin beta chain	TUBB	tr|Q5JP53|Q5JP53_HUMAN Tubulin beta chain OS=Homo sapiens OX=9606 GN=TUBB PE=1 SV=1;tr|A0A384NYT8|A0A384NYT8_HUMAN Tubulin beta chain (Fragment) OS=Homo sapiens OX=9606 PE=2 SV=1;tr|Q5SU16|Q5SU16_HUMAN Tubulin beta chain OS=Homo sapiens OX=9606 GN=TUBB PE=	15	1	47.766	426	36.315	38.7	1478900000
B9EGI2;U6FSN9;A0A494BZV2;Q6WCQ1;J3KSW8;Q8N236;H0Y2S9;H0Y7E2;Q9Y6X7;H7C3G6;A0A1W2PPU9;J3KSK7;A8CGI1;A8CGI0;Q5ZEZ6;Q96EE5;J3QRL2	B9EGI2	Myosin phosphatase Rho interacting protein	MPRIP	tr|B9EGI2|B9EGI2_HUMAN Myosin phosphatase Rho interacting protein OS=Homo sapiens OX=9606 GN=MPRIP PE=2 SV=1;tr|U6FSN9|U6FSN9_HUMAN Tyrosine-protein kinase receptor OS=Homo sapiens OX=9606 GN=Mprip-Ntrk1 fusion gene PE=2 SV=1;tr|A0A494BZV2|A0A494BZV2_HUMAN	17	17	118.05	1037	323.31	23.1	1439200000
A0A024R694;A0A804HII9;P12814;A0A804HIN7;A0A804HLD0;A0A804HKE2;A0A804HJU8;A0A804HK61;A0A804HLF4;A0A7I2V4Y4;A0A804HL31;H9KV75;B7Z565;Q86TX4;G3V2N5;A0A804HJQ9;B4DRP5;B4DFY0;G3V2W4;B7Z2W3;A0A804HJN7;B3KUX9;A1L0V1;A0A494C1A0;A0A804HI95;P35609;H0YJ11;G3V2X9;H7C5W8;B7Z2N5;B2R8Y4;Q08043;A0A804HIY0;A0A804HKG0;A0A494C033;H0YJW3;A0A494C166;B7Z4V1;G3V5M4;B4DZQ2;A0A087WSZ2;A0A494C0Q3;B7Z4P6;Q59FD9;B7Z4K1;G3V2…	A0A024R694	Actinin, alpha 1, isoform CRA_a (Epididymis secretory sperm binding protein)	ACTN1 hCG_22243	tr|A0A024R694|A0A024R694_HUMAN Actinin, alpha 1, isoform CRA_a OS=Homo sapiens OX=9606 GN=ACTN1 PE=2 SV=1;tr|A0A804HII9|A0A804HII9_HUMAN Alpha-actinin-1 OS=Homo sapiens OX=9606 GN=ACTN1 PE=1 SV=1;sp|P12814|ACTN1_HUMAN Alpha-actinin-1 OS=Homo sapiens OX=960	23	12	103.06	892	272.37	32	1428200000
M0R3D6;M0R1A7;M0R117;B4DM74;B2R4C0;Q02543;M0R0P7;B4DM94;B4DUV3;Q53HD3;Q32XH3	M0R3D6	60S ribosomal protein L18a	RPL18A	tr|M0R3D6|M0R3D6_HUMAN 60S ribosomal protein L18a (Fragment) OS=Homo sapiens OX=9606 GN=RPL18A PE=1 SV=1;tr|M0R1A7|M0R1A7_HUMAN 60S ribosomal protein L18a OS=Homo sapiens OX=9606 GN=RPL18A PE=1 SV=1;tr|M0R117|M0R117_HUMAN 60S ribosomal protein L18a OS=Homo	5	5	16.714	141	29.841	31.2	1426500000
D6RG13;D6RAT0;Q6NXR8;A8K4W0;P61247;D6RB09;D6R9B6;H0Y9Y4;D6RAS7;B7Z3M5;H0Y8L7;E9PFI5;D6RED7;D6RGE0	D6RG13	Ribosomal protein S3A	RPS3A	tr|D6RG13|D6RG13_HUMAN 40S ribosomal protein S3a (Fragment) OS=Homo sapiens OX=9606 GN=RPS3A PE=1 SV=1;tr|D6RAT0|D6RAT0_HUMAN 40S ribosomal protein S3a OS=Homo sapiens OX=9606 GN=RPS3A PE=1 SV=1;tr|Q6NXR8|Q6NXR8_HUMAN 40S ribosomal protein S3a OS=Homo sapi	8	8	25.608	223	58.651	35.9	1415400000
A0A087X0X3;P52272;Q7KYM9;Q59ES8;Q6P2D7;M0R019;B4DEG4;M0R2I7;M0R2T0;M0QY96;M0QYQ7;M0QZM1;M0R0N3;M0R0Y6	A0A087X0X3	Heterogeneous nuclear ribonucleoprotein M	HNRNPM	tr|A0A087X0X3|A0A087X0X3_HUMAN Heterogeneous nuclear ribonucleoprotein M OS=Homo sapiens OX=9606 GN=HNRNPM PE=1 SV=1;sp|P52272|HNRPM_HUMAN Heterogeneous nuclear ribonucleoprotein M OS=Homo sapiens OX=9606 GN=HNRNPM PE=1 SV=3;tr|Q7KYM9|Q7KYM9_HUMAN ORF prot	14	14	77.569	730	146.46	21.6	1402700000
A0A7I2V4J2;A8K525;A0A0S2Z4Z9;A0A7I2V5Y7;A0A7I2V535;Q15233;A0A7I2V4K9;A0A7I2V4N2;A0A7I2V464;A0A7P0MRW0;C9JYS8;C9IZL7;H7C367;C9J4X2;A0A0S2Z4E7	A0A7I2V4J2	Non-POU domain containing octamer binding	NONO	tr|A0A7I2V4J2|A0A7I2V4J2_HUMAN Non-POU domain-containing octamer-binding protein OS=Homo sapiens OX=9606 GN=NONO PE=1 SV=1;tr|A8K525|A8K525_HUMAN cDNA FLJ76817, highly similar to Homo sapiens non-POU domain containing, octamer-binding (NONO), mRNA OS=Homo	7	7	53.818	468	43.578	15	1385400000
B4DE32;B1AHC9;A0A024R1N4;P12956;B2RDN9;B4E356;Q6IC76	B4DE32	cDNA FLJ53970, highly similar to ATP-dependent DNA helicase 2 subunit 1 (EC3.6.1.-)		tr|B4DE32|B4DE32_HUMAN cDNA FLJ53970, highly similar to ATP-dependent DNA helicase 2 subunit 1 (EC3.6.1.-) OS=Homo sapiens OX=9606 PE=2 SV=1;tr|B1AHC9|B1AHC9_HUMAN X-ray repair cross-complementing protein 6 OS=Homo sapiens OX=9606 GN=XRCC6 PE=1 SV=1;tr|A0A	9	9	64.24	559	78.013	22	1334300000
E9PDF6;B0I1S9;O43795;E7EQD9;Q05CR5;B3KQI2;C9JUP5;C9JYW1;A0A0U1RRI3;H7C2Y7;Q13871;C9K0I9;Q14777;B2R643;Q9UBC5	E9PDF6	Myosin IB	MYO1B	tr|E9PDF6|E9PDF6_HUMAN Unconventional myosin-Ib OS=Homo sapiens OX=9606 GN=MYO1B PE=1 SV=1;tr|B0I1S9|B0I1S9_HUMAN MYO1B variant protein OS=Homo sapiens OX=9606 GN=MYO1B PE=2 SV=1;sp|O43795|MYO1B_HUMAN Unconventional myosin-Ib OS=Homo sapiens OX=9606 GN=MYO	12	12	128.48	1107	323.31	14.6	1295900000
B3KT06;B3KPS3;P68363;A8JZY9;P68366;B4DDU2;F8VVB9;C9JDS9;F8VX09;F8VWV9;F8VRZ4;F8VS66;B4DN58;C9K0S6;Q6QMJ5;C9JDL2;C9JEV8;C9JQ00;C9JJQ8;F8VRK0;A6NHL2;Q15670;A0A7P0Z4A1;F8W0F6;Q9H853	F5H669	Cleavage and polyadenylation specific factor 7	CPSF7	tr|B3KT06|B3KT06_HUMAN Tubulin alpha chain OS=Homo sapiens OX=9606 PE=2 SV=1;tr|B3KPS3|B3KPS3_HUMAN Tubulin alpha chain OS=Homo sapiens OX=9606 PE=2 SV=1;sp|P68363|TBA1B_HUMAN Tubulin alpha-1B chain OS=Homo sapiens OX=9606 GN=TUBA1B PE=1 SV=1;tr|A8JZY9|A8J	14	1	46.341	416	13.814	41.8	1279900000
B4DKM5;A0A0A0MR02;A0A024QZT0;A0A024QZN9;P45880;Q5JSD2;Q5JSD1	B4DKM5	cDNA FLJ60120, highly similar to Voltage-dependent anion-selective channel protein 2 (cDNA, FLJ78818, highly similar to Voltage-dependent anion-selective channel protein 2)		tr|B4DKM5|B4DKM5_HUMAN Voltage-dependent anion-selective channel protein 2 OS=Homo sapiens OX=9606 PE=2 SV=1;tr|A0A0A0MR02|A0A0A0MR02_HUMAN Voltage-dependent anion-selective channel protein 2 (Fragment) OS=Homo sapiens OX=9606 GN=VDAC2 PE=1 SV=1;tr|A0A024Q	5	5	27.478	255	32.423	30.6	1252500000
Q53H18;Q53G40;B7Z6Q5;P16278;E7EQ29;B7Z5H9;C9J4G9;C9J539;F8WF40;C9JF15;C9JWX1	Q53H18	Beta-galactosidase (EC 3.2.1.23)		tr|Q53H18|Q53H18_HUMAN Beta-galactosidase (Fragment) OS=Homo sapiens OX=9606 PE=2 SV=1;tr|Q53G40|Q53G40_HUMAN Beta-galactosidase (Fragment) OS=Homo sapiens OX=9606 PE=2 SV=1;tr|B7Z6Q5|B7Z6Q5_HUMAN Beta-galactosidase OS=Homo sapiens OX=9606 PE=2 SV=1;sp|P16	6	6	76.109	677	110.12	13.1	1240700000
A6NLN1;A0A7I2V621;A0A0U1RRM4;P26599;K7EK45;A0A087WUW5;A0A0D9SF20;A0A7I2V4H6;Q59H49;A0A6Q8PEX4;K7ELW5;K7ES59;A0A087WU68;K7EKJ7	A6NLN1	Polypyrimidine tract-binding protein 1	PTBP1 hCG_20560	tr|A6NLN1|A6NLN1_HUMAN Polypyrimidine tract-binding protein 1 OS=Homo sapiens OX=9606 GN=PTBP1 PE=1 SV=4;tr|A0A7I2V621|A0A7I2V621_HUMAN Polypyrimidine tract-binding protein 1 OS=Homo sapiens OX=9606 GN=PTBP1 PE=1 SV=1;tr|A0A0U1RRM4|A0A0U1RRM4_HUMAN Polypyr	5	5	56.51	527	74.424	12.9	1213900000
P62750;H7BY10;K7EJV9;K7ERT8;A8MUS3;K7EMA7;O95014;Q53RC5;B9EJE3	P62750	Large ribosomal subunit protein uL23 (60S ribosomal protein L23a)	RPL23A	sp|P62750|RL23A_HUMAN 60S ribosomal protein L23a OS=Homo sapiens OX=9606 GN=RPL23A PE=1 SV=1;tr|H7BY10|H7BY10_HUMAN 60S ribosomal protein L23a (Fragment) OS=Homo sapiens OX=9606 GN=RPL23A PE=1 SV=1;tr|K7EJV9|K7EJV9_HUMAN 60S ribosomal protein L23a (Fragmen	5	5	17.695	156	36.992	21.8	1185100000
Q59FI9;P30050;D3DS95;Q76P68	Q59FI9	60S ribosomal protein L12		tr|Q59FI9|Q59FI9_HUMAN 60S ribosomal protein L12 (Fragment) OS=Homo sapiens OX=9606 PE=2 SV=1;sp|P30050|RL12_HUMAN 60S ribosomal protein L12 OS=Homo sapiens OX=9606 GN=RPL12 PE=1 SV=1;tr|D3DS95|D3DS95_HUMAN HCG21173, isoform CRA_a OS=Homo sapiens OX=9606 G	4	4	21.483	197	35.572	29.9	1138400000
Q6FHM2;P62879;C9JIS1;C9JXA5;E7EP32;C9JZN1;A0A6Q8PG88;A0A7I2S2S9;A8K3F6;Q9HAV0;H7C5J5;A0A6Q8PFW8;A0A6Q8PFE0;A0A6Q8PFV8	Q6FHM2	Epididymis secretory sperm binding protein (GNB2 protein) (Guanine nucleotide binding protein (G protein), beta polypeptide 2, isoform CRA_a) (cDNA FLJ77321, highly similar to Homo sapiens guanine nucleotide binding protein (G protein), beta polypeptide 2 (GNB2), mRNA)	GNB2 hCG_20449	tr|Q6FHM2|Q6FHM2_HUMAN Epididymis secretory sperm binding protein OS=Homo sapiens OX=9606 GN=GNB2 PE=2 SV=1;sp|P62879|GBB2_HUMAN Guanine nucleotide-binding protein G(I)/G(S)/G(T) subunit beta-2 OS=Homo sapiens OX=9606 GN=GNB2 PE=1 SV=3;tr|C9JIS1|C9JIS1_HUM	4	2	37.331	340	35.522	13.2	1046900000
P04899;B3KX51;Q96C71;Q93020;B3KP24;Q6LCB5	P04899	Guanine nucleotide-binding protein G(i) subunit alpha-2 (Adenylate cyclase-inhibiting G alpha protein)	GNAI2 GNAI2B	sp|P04899|GNAI2_HUMAN Guanine nucleotide-binding protein G(i) subunit alpha-2 OS=Homo sapiens OX=9606 GN=GNAI2 PE=1 SV=3;tr|B3KX51|B3KX51_HUMAN cDNA FLJ44754 fis, clone BRACE3030748, highly similar to Guanine nucleotide-binding protein G(i), alpha-2 subuni	7	5	40.45	355	61.286	21.7	1009100000
E9PNW4;A0A2U3TZL5;Q6FHM9;P13987;A0A3Q8TLE1;A0A3G2LMK5;A0A3G2LMK3;A0A3G2LMJ8;H0YET2;A0A3G2LMK2	E9PNW4	UPAR/Ly6 domain-containing protein		tr|E9PNW4|E9PNW4_HUMAN CD59 glycoprotein OS=Homo sapiens OX=9606 PE=1 SV=1;tr|A0A2U3TZL5|A0A2U3TZL5_HUMAN CD59 glycoprotein (Fragment) OS=Homo sapiens OX=9606 GN=CD59 PE=1 SV=1;tr|Q6FHM9|Q6FHM9_HUMAN CD59 glycoprotein OS=Homo sapiens OX=9606 GN=CD59 PE=2 S	3	3	11.985	108	18.453	29.6	993760000
Q96BA7;A0A1W2PP35;B3KX72;B4DLR3;Q00839;Q5RI18;A0A1W2PPS1;A0A1X7SBS1;Q7Z4Q5;A0A1W2PPL4;A0A1W2PPH7;A0A1W2PQD4;A0A1W2PQL0;A0A1W2PP34;A0A1W2PRZ7;A0A1W2PQ74;A0A1W2PPE9;A0A1W2PRI6;A0A1W2PP22	Q96BA7	HNRPU protein		tr|Q96BA7|Q96BA7_HUMAN HNRPU protein OS=Homo sapiens OX=9606 PE=2 SV=1;tr|A0A1W2PP35|A0A1W2PP35_HUMAN Heterogeneous nuclear ribonucleoprotein U (Fragment) OS=Homo sapiens OX=9606 GN=HNRNPU PE=1 SV=1;tr|B3KX72|B3KX72_HUMAN cDNA FLJ44920 fis, clone BRAMY3011	7	7	79.715	722	114.22	8.6	993660000
B4DN41;J3KTA4;B5BUE6;P17844;B4DNG2;A0A0G2JLI4;Q7Z2V5;A0A7I2V507;A0A7I2V2S0;Q59E92;A0A7I2V5F5;J3KRZ1;J3QSF1;J3QRQ7;J3QR02;J3KTQ4;C1IK54;X6RLV5	B4DN41	Probable ATP-dependent RNA helicase DDX5 (EC 3.6.4.13) (DEAD box protein 5)		tr|B4DN41|B4DN41_HUMAN Probable ATP-dependent RNA helicase DDX5 OS=Homo sapiens OX=9606 PE=2 SV=1;tr|J3KTA4|J3KTA4_HUMAN Probable ATP-dependent RNA helicase DDX5 OS=Homo sapiens OX=9606 GN=DDX5 PE=1 SV=1;tr|B5BUE6|B5BUE6_HUMAN Probable ATP-dependent RNA he	11	7	67.762	603	81.052	20.9	991900000
A0A024R814;P18124;A8MUD9;O95036;C9JZ88;C9JIJ5	A0A024R814	Ribosomal protein L7, isoform CRA_a	RPL7 hCG_1983988	tr|A0A024R814|A0A024R814_HUMAN Ribosomal protein L7, isoform CRA_a OS=Homo sapiens OX=9606 GN=RPL7 PE=3 SV=1;sp|P18124|RL7_HUMAN 60S ribosomal protein L7 OS=Homo sapiens OX=9606 GN=RPL7 PE=1 SV=1;tr|A8MUD9|A8MUD9_HUMAN 60S ribosomal protein L7 OS=Homo sapi	7	7	30.438	259	81.821	25.9	957060000
Q96DV6;A2A3R6;P62753;A2A3R5;Q9BZU1;A2A3R7	Q96DV6	40S ribosomal protein S6	RPS6	tr|Q96DV6|Q96DV6_HUMAN 40S ribosomal protein S6 OS=Homo sapiens OX=9606 GN=RPS6 PE=2 SV=1;tr|A2A3R6|A2A3R6_HUMAN 40S ribosomal protein S6 OS=Homo sapiens OX=9606 GN=RPS6 PE=2 SV=1;sp|P62753|RS6_HUMAN 40S ribosomal protein S6 OS=Homo sapiens OX=9606 GN=RPS6	7	7	28.708	249	64.943	27.7	951890000
P19474;H0YDP8	P19474	E3 ubiquitin-protein ligase TRIM21 (EC 2.3.2.27) (52 kDa Ro protein) (52 kDa ribonucleoprotein autoantigen Ro/SS-A) (RING finger protein 81) (RING-type E3 ubiquitin transferase TRIM21) (Ro(SS-A)) (Sjoegren syndrome type A antigen) (SS-A) (Tripartite motif-containing protein 21)	TRIM21 RNF81 RO52 SSA1	sp|P19474|RO52_HUMAN E3 ubiquitin-protein ligase TRIM21 OS=Homo sapiens OX=9606 GN=TRIM21 PE=1 SV=1	8	8	54.169	475	66.074	17.1	949770000
Q53GE2;Q53GC7;A4D0V4;P47755;B4DE01;F8W9N7;C9JUG7	Q53GE2	F-actin-capping protein subunit alpha		tr|Q53GE2|Q53GE2_HUMAN F-actin-capping protein subunit alpha (Fragment) OS=Homo sapiens OX=9606 PE=2 SV=1;tr|Q53GC7|Q53GC7_HUMAN F-actin-capping protein subunit alpha (Fragment) OS=Homo sapiens OX=9606 PE=2 SV=1;tr|A4D0V4|A4D0V4_HUMAN F-actin-capping prote	6	4	32.967	286	34.299	29.7	933400000
G3V1B3;M0R181;Q6IAX2;Q59GK9;P46778	G3V1B3	60S ribosomal protein L21	RPL21 hCG_2020044	tr|G3V1B3|G3V1B3_HUMAN 60S ribosomal protein L21 OS=Homo sapiens OX=9606 GN=RPL21 PE=1 SV=1;tr|M0R181|M0R181_HUMAN 60S ribosomal protein L21 (Fragment) OS=Homo sapiens OX=9606 GN=RPL21 PE=1 SV=1;tr|Q6IAX2|Q6IAX2_HUMAN 60S ribosomal protein L21 OS=Homo sapi	3	3	9.8864	87	51.402	39.1	924250000
P78527;A0A8V8TMR1;B4DL41	P78527	DNA-dependent protein kinase catalytic subunit (DNA-PK catalytic subunit) (DNA-PKcs) (EC 2.7.11.1) (DNPK1) (p460)	PRKDC HYRC HYRC1	sp|P78527|PRKDC_HUMAN DNA-dependent protein kinase catalytic subunit OS=Homo sapiens OX=9606 GN=PRKDC PE=1 SV=3	18	18	469.08	4128	151.98	5.5	920970000
F8VS81;Q12792;F8W1Q9	F8VS81	Twinfilin actin binding protein 1	TWF1	tr|F8VS81|F8VS81_HUMAN Twinfilin-1 (Fragment) OS=Homo sapiens OX=9606 GN=TWF1 PE=1 SV=1;sp|Q12792|TWF1_HUMAN Twinfilin-1 OS=Homo sapiens OX=9606 GN=TWF1 PE=1 SV=3;tr|F8W1Q9|F8W1Q9_HUMAN Twinfilin-1 (Fragment) OS=Homo sapiens OX=9606 GN=TWF1 PE=1 SV=8	4	4	33.408	291	98.945	17.5	880290000
A0A7I2V2X6;B7Z597;B3GQS7;A0A024R3X4;P10809;A0A7I2YQK6;B7Z5E7;A0A7I2V599;B7Z4F6;A0A7I2V5M1;E7ESH4;Q53SE2;A0A7I2V5K3;A0A7I2YQ71;A0A7I2V369;A0A0S2Z415;C9JL25;E7EXB4;B7Z532;C9JL19;C9JCQ4;B9VPB4;B9VP19	A0A7I2V2X6	60 kDa heat shock protein, mitochondrial (EC 5.6.1.7) (60 kDa chaperonin) (Chaperonin 60) (Heat shock protein 60)	HSPD1	tr|A0A7I2V2X6|A0A7I2V2X6_HUMAN 60 kDa heat shock protein, mitochondrial OS=Homo sapiens OX=9606 GN=HSPD1 PE=1 SV=1;tr|B7Z597|B7Z597_HUMAN 60 kDa heat shock protein, mitochondrial OS=Homo sapiens OX=9606 PE=2 SV=1;tr|B3GQS7|B3GQS7_HUMAN 60 kDa heat shock pr	8	8	57.758	541	63.762	22	866140000
P62081;A0A2R8Y623;B5MCP9	P62081	Small ribosomal subunit protein eS7 (40S ribosomal protein S7)	RPS7	sp|P62081|RS7_HUMAN 40S ribosomal protein S7 OS=Homo sapiens OX=9606 GN=RPS7 PE=1 SV=1;tr|A0A2R8Y623|A0A2R8Y623_HUMAN 40S ribosomal protein S7 (Fragment) OS=Homo sapiens OX=9606 GN=RPS7 PE=1 SV=1	6	6	22.127	194	40.946	22.2	860880000
A0A0S2Z4Z0;Q96PK6;Q59GV2;B4DNG4;A0A0A6YYI9;A0A0S2Z5V2;F8WDX3;A0A0A0MSL8;A0A0S2Z567;B8ZZ74	A0A0S2Z4Z0	RNA binding motif protein 14 isoform 1	RBM14	tr|A0A0S2Z4Z0|A0A0S2Z4Z0_HUMAN RNA binding motif protein 14 isoform 1 (Fragment) OS=Homo sapiens OX=9606 GN=RBM14 PE=2 SV=1;sp|Q96PK6|RBM14_HUMAN RNA-binding protein 14 OS=Homo sapiens OX=9606 GN=RBM14 PE=1 SV=2;tr|Q59GV2|Q59GV2_HUMAN RNA binding motif pro	10	10	69.491	669	67.432	20.3	845370000
B4DKS8;A0A024R7T3;P52597;B4DP00	B4DKS8	cDNA FLJ57121, highly similar to Heterogeneous nuclear ribonucleoprotein F		tr|B4DKS8|B4DKS8_HUMAN cDNA FLJ57121, highly similar to Heterogeneous nuclear ribonucleoprotein F OS=Homo sapiens OX=9606 PE=2 SV=1;tr|A0A024R7T3|A0A024R7T3_HUMAN Heterogeneous nuclear ribonucleoprotein F, isoform CRA_a OS=Homo sapiens OX=9606 GN=HNRPF PE=	6	4	37.255	338	33.435	26.6	844580000
A0A024QZ77;Q96C19;H0Y4Y4;C9JTV4;Q8WYH2;Q53SA2;Q7Z2R5;B4DEE0;A0A024R493;Q59EU6;Q9BUP0	A0A024QZ77	EF-hand domain family, member D2, isoform CRA_a (Testicular tissue protein Li 62)	EFHD2 hCG_25379	tr|A0A024QZ77|A0A024QZ77_HUMAN EF-hand domain family, member D2, isoform CRA_a OS=Homo sapiens OX=9606 GN=EFHD2 PE=2 SV=1;sp|Q96C19|EFHD2_HUMAN EF-hand domain-containing protein D2 OS=Homo sapiens OX=9606 GN=EFHD2 PE=1 SV=1	6	6	26.697	240	44.253	26.2	842460000
A4UCT1;Q0QET7;E7EUT5;V9HVZ4;Q2TSD0;P04406;Q5ZEY3;B4DRV9	A4UCT1	Glyceraldehyde 3-phosphate dehydrogenase		tr|A4UCT1|A4UCT1_HUMAN Glyceraldehyde 3-phosphate dehydrogenase (Fragment) OS=Homo sapiens OX=9606 PE=2 SV=1;tr|Q0QET7|Q0QET7_HUMAN Glyceraldehyde-3-phosphate dehydrogenase (Fragment) OS=Homo sapiens OX=9606 GN=GAPDH PE=2 SV=1;tr|E7EUT5|E7EUT5_HUMAN Glycer	3	3	17.303	166	20.434	27.7	832970000
F8W7C6;X1WI28;X5D2T3;P27635;H7C123;H7C2C5;X5D7P1;Q96L21	F8W7C6	Ribosomal protein L10	RPL10	tr|F8W7C6|F8W7C6_HUMAN 60S ribosomal protein L10 OS=Homo sapiens OX=9606 GN=RPL10 PE=1 SV=2;tr|X1WI28|X1WI28_HUMAN 60S ribosomal protein L10 (Fragment) OS=Homo sapiens OX=9606 GN=RPL10 PE=1 SV=7;tr|X5D2T3|X5D2T3_HUMAN Ribosomal protein L10 isoform A (Fragm	4	4	18.565	163	26.271	25.8	827010000
B4DIX0;Q13045;Q59H95;B4DNA8;J3KS54;J3QQU5;J3QQQ2;J3QLR6;K7EQZ7	B4DIX0	cDNA FLJ50778, highly similar to Protein flightless-1 homolog		tr|B4DIX0|B4DIX0_HUMAN cDNA FLJ50778, highly similar to Protein flightless-1 homolog OS=Homo sapiens OX=9606 PE=2 SV=1;sp|Q13045|FLII_HUMAN Protein flightless-1 homolog OS=Homo sapiens OX=9606 GN=FLII PE=1 SV=2;tr|Q59H95|Q59H95_HUMAN Flightless I homolog v	10	10	141.48	1238	246.61	9.5	823990000
A8K7F6;P60842;J3QS69;J3KT12;Q59F68;A8K088;J3KTB5;J3QL43;E7EQG2;Q14240;J3QKZ9;J3QLN6;B4E047;J3KS25;J3QR64;B4DNH2;J3KSZ0;J3KTN0;B4E102;Q96B07;B4DKP9;Q9NZE6;J3KT04;J3KS93;E7EMV8;Q86WD0;J3KSN7;B4DJX6	A8K7F6	ATP-dependent RNA helicase (EC 3.6.4.13)		tr|A8K7F6|A8K7F6_HUMAN RNA helicase OS=Homo sapiens OX=9606 PE=2 SV=1;sp|P60842|IF4A1_HUMAN Eukaryotic initiation factor 4A-I OS=Homo sapiens OX=9606 GN=EIF4A1 PE=1 SV=1;tr|J3QS69|J3QS69_HUMAN RNA helicase (Fragment) OS=Homo sapiens OX=9606 GN=EIF4A1 PE=1	8	6	46.121	406	84.77	23.6	814570000
A0A024R663;Q86UP2;G3V4Y7;G3V5G2;H0YJZ8;B3KWP6;B7Z6P3;H0YJV5;H0YJP2;B3KP76;G3V5P0	A0A024R663	Kinectin 1 (Kinesin receptor), isoform CRA_a (Kinectin 1 (Kinesin receptor), isoform CRA_b)	KTN1 hCG_22120	tr|A0A024R663|A0A024R663_HUMAN Kinectin 1 (Kinesin receptor), isoform CRA_a OS=Homo sapiens OX=9606 GN=KTN1 PE=4 SV=1;sp|Q86UP2|KTN1_HUMAN Kinectin OS=Homo sapiens OX=9606 GN=KTN1 PE=1 SV=1;tr|G3V4Y7|G3V4Y7_HUMAN Kinectin OS=Homo sapiens OX=9606 GN=KTN1 PE	12	12	156.27	1357	164.97	10.3	810970000
A0A087WTT1;A0A7I2V649;E7EQV3;B4DZW4;H0YAR2;E7ERJ7;B4DQX0;A0A7I2YQ88;B3KT93;A0A024R9C1;P11940;A0A024R9E2;A0A7I2YQE4;A0A7I2V4N4;A0A7I2YQ90;Q2VIP3;Q5VX58;Q3ZCS4;Q9H361;E5RGH3;H0YAP2;H0YB86;H0YBN4;H0YC10;E5RHG7;E5RH24;E5RJB9;B1ANR1;H0YAS7;H0YAS6;H0YB75;A8K8J2	A0A087WTT1	Polyadenylate-binding protein (PABP)	PABPC1	tr|A0A087WTT1|A0A087WTT1_HUMAN Polyadenylate-binding protein OS=Homo sapiens OX=9606 GN=PABPC1 PE=1 SV=2;tr|A0A7I2V649|A0A7I2V649_HUMAN Polyadenylate-binding protein 1 OS=Homo sapiens OX=9606 GN=PABPC1 PE=1 SV=1;tr|E7EQV3|E7EQV3_HUMAN Polyadenylate-binding	6	5	65.24	588	320.41	14.3	799150000
B4DIU3;Q9Y2J8;Q6ZWF8	B4DIU3	protein-arginine deiminase (EC 3.5.3.15)		tr|B4DIU3|B4DIU3_HUMAN protein-arginine deiminase OS=Homo sapiens OX=9606 PE=2 SV=1;sp|Q9Y2J8|PADI2_HUMAN Protein-arginine deiminase type-2 OS=Homo sapiens OX=9606 GN=PADI2 PE=1 SV=2	8	8	61.891	549	74.807	20.4	785050000
Q53SS8;Q15365	Q53SS8	Epididymis secretory protein Li 85 (Poly(RC) binding protein 1) (Uncharacterized protein PCBP1) (cDNA, FLJ94964, highly similar to Homo sapiens poly(rC) binding protein 1 (PCBP1), mRNA)	PCBP1 HEL-S-85 hCG_1776997	tr|Q53SS8|Q53SS8_HUMAN Epididymis secretory protein Li 85 OS=Homo sapiens OX=9606 GN=PCBP1 PE=2 SV=1;sp|Q15365|PCBP1_HUMAN Poly(rC)-binding protein 1 OS=Homo sapiens OX=9606 GN=PCBP1 PE=1 SV=2	6	5	37.497	356	63.246	20.8	782880000
V9HW56;A0A2R8Y5V9;P67936;A0A2R8YGX3;A0A2R8YH90;B4DVY2;A0A2R8YE05;K7ENT6;A0A2R8YHD2;A0A2R8YEU4;B4DTB1;A0A5F9UN72;A0A590UJB9;A0A590UK79;U3KQK2;K7EPB9	V9HW56	Epididymis secretory protein Li 108 (Tropomyosin 4, isoform CRA_a)	HEL-S-108 TPM4 hCG_1999582	tr|V9HW56|V9HW56_HUMAN Epididymis secretory protein Li 108 OS=Homo sapiens OX=9606 GN=HEL-S-108 PE=2 SV=1;tr|A0A2R8Y5V9|A0A2R8Y5V9_HUMAN Tropomyosin alpha-4 chain OS=Homo sapiens OX=9606 GN=TPM4 PE=1 SV=1;sp|P67936|TPM4_HUMAN Tropomyosin alpha-4 chain OS=H	16	5	28.521	248	179.88	37.1	754870000
A0A1L1UHR1;P21796;C9JI87;B3KTS5;B4DEI3	A0A1L1UHR1	Sperm binding protein 1a		tr|A0A1L1UHR1|A0A1L1UHR1_HUMAN Voltage-dependent anion-selective channel protein 1 OS=Homo sapiens OX=9606 PE=2 SV=1;sp|P21796|VDAC1_HUMAN Voltage-dependent anion-selective channel protein 1 OS=Homo sapiens OX=9606 GN=VDAC1 PE=1 SV=2;tr|C9JI87|C9JI87_HUMAN	7	7	30.772	283	47.867	26.1	751860000
B2R959;Q6NTA2;A0A384N6C7;P14866;M0QXS5;A0A3B3ITJ4;M0R076;B4DVF8;M0QYL7;M0R1W6;B4DPK8;M0QYT0	B2R959	cDNA, FLJ94229, highly similar to Homo sapiens heterogeneous nuclear ribonucleoprotein L (HNRPL),mRNA		tr|B2R959|B2R959_HUMAN cDNA, FLJ94229, highly similar to Homo sapiens heterogeneous nuclear ribonucleoprotein L (HNRPL),mRNA OS=Homo sapiens OX=9606 PE=2 SV=1;tr|Q6NTA2|Q6NTA2_HUMAN HNRNPL protein (Fragment) OS=Homo sapiens OX=9606 GN=HNRNPL PE=2 SV=2;tr|A	7	7	60.249	558	65.201	20.8	732100000
B7Z4Z4;O75381	B7Z4Z4	Peroxisomal membrane protein PEX14 (Peroxin-14)		tr|B7Z4Z4|B7Z4Z4_HUMAN Peroxisomal membrane protein PEX14 OS=Homo sapiens OX=9606 PE=2 SV=1;sp|O75381|PEX14_HUMAN Peroxisomal membrane protein PEX14 OS=Homo sapiens OX=9606 GN=PEX14 PE=1 SV=1	5	5	34.212	313	70.972	32.6	671020000
Q7Z612;Q6ICQ4;Q6FG99;A0A024R608;P05386	J3KSP2	60S ribosomal protein L38	RPL38	tr|Q7Z612|Q7Z612_HUMAN Acidic ribosomal phosphoprotein P1 OS=Homo sapiens OX=9606 PE=2 SV=1;tr|Q6ICQ4|Q6ICQ4_HUMAN RPLP1 protein (Fragment) OS=Homo sapiens OX=9606 GN=RPLP1 PE=2 SV=1;tr|Q6FG99|Q6FG99_HUMAN RPLP1 protein OS=Homo sapiens OX=9606 GN=RPLP1 PE=	1	1	11.399	113	6.966	14.2	668810000
B7Z992;A0A0A0MS51;B7Z9A0;A0A8V8TND7;B7Z6N2;A0A0A0MT01;A0A384MEF1;P06396;B7Z2X4;Q5T0I0;B7Z4U6;A0A0U1RQL8;B3KS49;Q69YR8;V9H1C1	B7Z992	Gelsolin (ADF) (Actin-depolymerizing factor)		tr|B7Z992|B7Z992_HUMAN Gelsolin OS=Homo sapiens OX=9606 PE=2 SV=1;tr|A0A0A0MS51|A0A0A0MS51_HUMAN Gelsolin OS=Homo sapiens OX=9606 GN=GSN PE=1 SV=1;tr|B7Z9A0|B7Z9A0_HUMAN Gelsolin OS=Homo sapiens OX=9606 PE=2 SV=1;tr|A0A8V8TND7|A0A8V8TND7_HUMAN Gelsolin OS=	7	7	78.831	715	200.73	13.6	660150000
A0A8V8TQ71;V9HW04;P62140;B4DJ75;A0A8V8TRH9;B7ZB67;H0Y3Y6;B4E163;C9JP48;C9J9S3;A0A8V8TR83	A0A8V8TQ71	Serine/threonine-protein phosphatase (EC 3.1.3.16)	PPP1CB	tr|A0A8V8TQ71|A0A8V8TQ71_HUMAN Serine/threonine-protein phosphatase PP1-beta catalytic subunit OS=Homo sapiens OX=9606 GN=PPP1CB PE=4 SV=1;tr|V9HW04|V9HW04_HUMAN Serine/threonine-protein phosphatase OS=Homo sapiens OX=9606 GN=HEL-S-80p PE=2 SV=1;sp|P62140|	13	4	35.9	316	38.998	51.9	641670000
A0A384N6C2;A0A7I2V2T3;H0Y4R1;P12268;E7ETK5;A0A7I2YQK5;B7Z1G4;Q6QE17	A0A384N6C2	Inosine-5'-monophosphate dehydrogenase (IMP dehydrogenase) (IMPD) (IMPDH) (EC 1.1.1.205)	IMPDH	tr|A0A384N6C2|A0A384N6C2_HUMAN Inosine-5-monophosphate dehydrogenase OS=Homo sapiens OX=9606 GN=IMPDH PE=2 SV=1;tr|A0A7I2V2T3|A0A7I2V2T3_HUMAN Inosine-5-monophosphate dehydrogenase OS=Homo sapiens OX=9606 GN=IMPDH2 PE=1 SV=1;tr|H0Y4R1|H0Y4R1_HUMAN Inosin	8	8	55.804	514	50.328	20	637910000
A8K5I0;A0A1U9X7W4;A0A0G2JIW1;Q59EJ3;P0DMV9;P0DMV8;B4DNT8;B4DI39;B4DWK5;B4DFN9;B4DVU9;B4E1S9;B4E388;V9GZ37;B3KTT5;Q9UQC1;B4DNV4;B4E1T6;B4DNX1	A8K5I0	Epididymis secretory protein Li 103 (Epididymis secretory sperm binding protein) (HSPA1A) (HSPA1B) (Heat shock 70kDa protein 1A) (Heat shock 70kDa protein 1B) (cDNA FLJ75127, highly similar to Homo sapiens heat shock 70kDa protein 1A, mRNA)	HEL-S-103 HSPA1A HSPA1B hCG_1820593 hCG_43726	tr|A8K5I0|A8K5I0_HUMAN Epididymis secretory protein Li 103 OS=Homo sapiens OX=9606 GN=HEL-S-103 PE=2 SV=1;tr|A0A1U9X7W4|A0A1U9X7W4_HUMAN HSPA1A OS=Homo sapiens OX=9606 PE=3 SV=1;tr|A0A0G2JIW1|A0A0G2JIW1_HUMAN Heat shock 70 kDa protein 1B OS=Homo sapiens OX	7	4	70.051	641	61.173	13.9	629280000
Q53FC7;B3KSM6;B2R6X5;A0A384NKX5;P17066;B4DHP5;P48741	A0A5C2GU23	IG c253_light_IGLV1-47_IGLJ2		tr|Q53FC7|Q53FC7_HUMAN Heat shock 70kDa protein 6 (HSP70B) variant (Fragment) OS=Homo sapiens OX=9606 PE=1 SV=1;tr|B3KSM6|B3KSM6_HUMAN cDNA FLJ36606 fis, clone TRACH2015654, highly similar to HEAT SHOCK 70 kDa PROTEIN 6 OS=Homo sapiens OX=9606 PE=2 SV=1;t	4	1	71.003	643	10.693	6.7	623510000
A0A384N6B9;Q15366;B4DRD7;B4DLC0;H3BRU6;F8VZX2;F8VXH9;F8W0G4;H3BSS4;F8W1G6;F8VRH0;J3QT27;Q5MJP6;E9PFP8;P57721;F8VTZ0;H3BND9	A0A384N6B9	Epididymis secretory sperm binding protein		tr|A0A384N6B9|A0A384N6B9_HUMAN Epididymis secretory sperm binding protein OS=Homo sapiens OX=9606 PE=2 SV=1;sp|Q15366|PCBP2_HUMAN Poly(rC)-binding protein 2 OS=Homo sapiens OX=9606 GN=PCBP2 PE=1 SV=1;tr|B4DRD7|B4DRD7_HUMAN cDNA FLJ54752, highly similar to	5	4	38.651	366	39.586	20.5	605250000
F8VVM2;Q8NCF7;Q53HC3;B2RE88;A0A024RBE8;F8VWQ0;A0A024RBH9;Q00325	F8VVM2	Phosphate carrier protein, mitochondrial (Phosphate transport protein) (Solute carrier family 25 member 3)	SLC25A3	tr|F8VVM2|F8VVM2_HUMAN Phosphate carrier protein, mitochondrial OS=Homo sapiens OX=9606 GN=SLC25A3 PE=1 SV=1;tr|Q8NCF7|Q8NCF7_HUMAN Phosphate carrier protein, mitochondrial OS=Homo sapiens OX=9606 PE=2 SV=1;tr|Q53HC3|Q53HC3_HUMAN Phosphate carrier protein,	2	2	36.161	324	18.741	12	594600000
C9JKR2;H0YA55;D6RHD5;B7WNR0;B4DPR2;F6KPG5;A0A0C4DGB6;A8K9P0;Q56G89;B2RBS8;B4DPP6;P02768;A0A087WWT3	C9JKR2	Albumin (Albumin, isoform CRA_k)	ALB hCG_14967	tr|C9JKR2|C9JKR2_HUMAN Albumin OS=Homo sapiens OX=9606 GN=ALB PE=1 SV=1;tr|H0YA55|H0YA55_HUMAN Albumin (Fragment) OS=Homo sapiens OX=9606 GN=ALB PE=1 SV=1;tr|D6RHD5|D6RHD5_HUMAN Albumin OS=Homo sapiens OX=9606 GN=ALB PE=1 SV=1;tr|B7WNR0|B7WNR0_HUMAN Albumi	2	2	47.287	417	13.488	6.5	594400000
Q86VG2;A0A384N5Z8;A0A8Q3WMA7;P23246;Q6PIX2;Q9BSV4;H0Y9K7	Q86VG2	Splicing factor proline/glutamine-rich (Polypyrimidine tract binding protein associated)	SFPQ	tr|Q86VG2|Q86VG2_HUMAN Splicing factor proline/glutamine-rich (Polypyrimidine tract binding protein associated) OS=Homo sapiens OX=9606 GN=SFPQ PE=2 SV=1;tr|A0A384N5Z8|A0A384N5Z8_HUMAN Epididymis secretory sperm binding protein OS=Homo sapiens OX=9606 PE=2	7	7	76.188	707	82.453	14.9	583520000
A0A024R629;P16150	B4E2N9	cDNA FLJ61077, highly similar to Homo sapiens ATP-binding cassette, sub-family A (ABC1), member 8 (ABCA8), mRNA		tr|A0A024R629|A0A024R629_HUMAN Sialophorin (GpL115, leukosialin, CD43), isoform CRA_a OS=Homo sapiens OX=9606 GN=SPN PE=4 SV=1;sp|P16150|LEUK_HUMAN Leukosialin OS=Homo sapiens OX=9606 GN=SPN PE=1 SV=1	1	1	40.321	400	-2	3	579650000
B2RAH5;O14974;A0A024RBF1;F8VZN8;H0YHI8;A0A3B3ISH4;H0YIS4;H0YIM2;H0YIS3;F8VW28;A0A0U1RQZ1;H0YIL7;H0YHL8	B2RAH5	Protein phosphatase 1 regulatory subunit		tr|B2RAH5|B2RAH5_HUMAN Protein phosphatase 1 regulatory subunit OS=Homo sapiens OX=9606 PE=2 SV=1;sp|O14974|MYPT1_HUMAN Protein phosphatase 1 regulatory subunit 12A OS=Homo sapiens OX=9606 GN=PPP1R12A PE=1 SV=1;tr|A0A024RBF1|A0A024RBF1_HUMAN Protein phosph	10	10	115.33	1030	129.35	12	552330000
Q9NVI7;Q5SV16	Q9NVI7	ATPase family AAA domain-containing protein 3A	ATAD3A	sp|Q9NVI7|ATD3A_HUMAN ATPase family AAA domain-containing protein 3A OS=Homo sapiens OX=9606 GN=ATAD3A PE=1 SV=2	7	2	71.368	634	54.813	13.4	545890000
O94832;Q7Z3N6;K7EIG7;J3QRN6;J3KRL0;Q8N618;J3QRR2	O94832	Unconventional myosin-Id	MYO1D KIAA0727	sp|O94832|MYO1D_HUMAN Unconventional myosin-Id OS=Homo sapiens OX=9606 GN=MYO1D PE=1 SV=2;tr|Q7Z3N6|Q7Z3N6_HUMAN Uncharacterized protein DKFZp686A01173 (Fragment) OS=Homo sapiens OX=9606 GN=DKFZp686A01173 PE=2 SV=1;tr|K7EIG7|K7EIG7_HUMAN Unconventional myo	8	8	116.2	1006	95.48	9.5	545300000
V9HW25;Q5TCU3;A7XZE4;B4DGC2;P07951;B4DTK3	V9HW25	Epididymis secretory protein Li 273	HEL-S-273	tr|V9HW25|V9HW25_HUMAN Epididymis secretory protein Li 273 OS=Homo sapiens OX=9606 GN=HEL-S-273 PE=2 SV=1;tr|Q5TCU3|Q5TCU3_HUMAN Tropomyosin beta chain OS=Homo sapiens OX=9606 GN=TPM2 PE=1 SV=1;tr|A7XZE4|A7XZE4_HUMAN Beta tropomyosin isoform OS=Homo sapien	17	2	32.989	284	29.426	41.5	541240000
B4E3P1	D3DWL9	Cleavage and polyadenylation specific factor 1, 160kDa, isoform CRA_a	CPSF1 hCG_2039719	tr|B4E3P1|B4E3P1_HUMAN cDNA FLJ57036, highly similar to Homo sapiens tropomyosin 2 (beta) (TPM2), transcript variant 2, mRNA OS=Homo sapiens OX=9606 PE=2 SV=1	11	1	34.097	303	24.635	29.4	541090000
B4DQR2	B4DXP8	Kinesin-like protein		tr|B4DQR2|B4DQR2_HUMAN cDNA FLJ57562, highly similar to Cleavage and polyadenylation specificityfactor 73 kDa subunit OS=Homo sapiens OX=9606 PE=2 SV=1	1	1	45.928	406	-2	3.9	540660000
A0A024R4F1;P06733;A0A2R8Y6G6;K7EM90;E2DRY6;A0A2R8Y879;A4UCS8;A0A2R8YEM5;A0A2R8Y6I8;A0A2R8Y798;K7ERS8;A0A2R8YEG5;F5H1C3;A4QMW8;E5RI09;E5RG95;K7EPM1;K7EKN2;B4DUJ6;E5RGZ4;F5H0C8;L0R849;Q6FHV6;A8K3B0;P13929;P09104	A0A024R4F1	phosphopyruvate hydratase (EC 4.2.1.11) (2-phospho-D-glycerate hydro-lyase)	HEL-S-17 ENO1 hCG_22399	tr|A0A024R4F1|A0A024R4F1_HUMAN phosphopyruvate hydratase OS=Homo sapiens OX=9606 GN=HEL-S-17 PE=2 SV=1;sp|P06733|ENOA_HUMAN Alpha-enolase OS=Homo sapiens OX=9606 GN=ENO1 PE=1 SV=2;tr|A0A2R8Y6G6|A0A2R8Y6G6_HUMAN phosphopyruvate hydratase OS=Homo sapiens OX=	5	5	47.168	434	35.534	14.7	539420000
J3QRI7;J3QQQ9;J3QQV1;E5RIT6;J3QRC4;Q6IBH6;Q9UNX3;P61254;E5RHH1;J3KSS0;J3KS10;A0A024RBF6	J3QRI7	Ribosomal protein L26	RPL26	tr|J3QRI7|J3QRI7_HUMAN 60S ribosomal protein L26 (Fragment) OS=Homo sapiens OX=9606 GN=RPL26 PE=3 SV=1;tr|J3QQQ9|J3QQQ9_HUMAN KOW domain-containing protein OS=Homo sapiens OX=9606 PE=3 SV=1;tr|J3QQV1|J3QQV1_HUMAN 60S ribosomal protein L26 OS=Homo sapiens O	1	1	12.63	107	11.478	6.5	538690000
Q5VVC8;Q08ES8;Q5VVD0;P62913	Q14517	Protocadherin Fat 1 (Cadherin family member 7) (Cadherin-related tumor suppressor homolog) (Protein fat homolog) [Cleaved into: Protocadherin Fat 1, nuclear form]	FAT1 CDHF7 FAT	tr|Q5VVC8|Q5VVC8_HUMAN 60S ribosomal protein L11 OS=Homo sapiens OX=9606 GN=RPL11 PE=1 SV=2;tr|Q08ES8|Q08ES8_HUMAN 60S ribosomal protein L11 OS=Homo sapiens OX=9606 PE=2 SV=1;tr|Q5VVD0|Q5VVD0_HUMAN 60S ribosomal protein L11 OS=Homo sapiens OX=9606 GN=RPL11	1	1	19.024	167	35.002	8.4	533910000
A8KA83;Q9P0L0;E5RK64;Q59EZ6;Q53XM7;O95292	A8KA83	Epididymis secretory sperm binding protein (cDNA FLJ78586, highly similar to Homo sapiens VAMP (vesicle-associated membrane protein)-associated protein A, 33kDa (VAPA), mRNA) (cDNA, FLJ96653, Homo sapiens VAMP (vesicle-associated membrane protein)-associated protein A, 33kDa (VAPA), mRNA)		tr|A8KA83|A8KA83_HUMAN Epididymis secretory sperm binding protein OS=Homo sapiens OX=9606 PE=1 SV=1;sp|Q9P0L0|VAPA_HUMAN Vesicle-associated membrane protein-associated protein A OS=Homo sapiens OX=9606 GN=VAPA PE=1 SV=3	5	5	27.317	242	32.548	20.7	521840000
J3QS39;J3QTR3;F5H6Q2;Q3MIH3;F5GYU3;F5H2Z3;A0A248RGE3;F5H265;Q5UGI3;B4DV12;F5H388;Q5RKT7;B2RDW1;F5H747;F5GXK7;J3QKN0;Q5U5U6;Q5PY61;Q9UFQ0;Q96C32;Q96MH4;L8B4I8;L8B196;Q96H31;L8B4R0;A8K674;L8B4Z6;L8B4M0;L8B4J3;Q66K58;Q59EM9;P62987;P62979;P0CG47;P0CG48;M0R1V7;Q49A90;M0R1M6;Q8WYN9;M0R2S1;A0A2R8Y422;J3QSA3;F5GZ39	J3QS39	Ubiquitin B	UBB	tr|J3QS39|J3QS39_HUMAN Polyubiquitin-B (Fragment) OS=Homo sapiens OX=9606 GN=UBB PE=1 SV=1;tr|J3QTR3|J3QTR3_HUMAN Ubiquitin-40S ribosomal protein S27a (Fragment) OS=Homo sapiens OX=9606 GN=RPS27A PE=1 SV=1;tr|F5H6Q2|F5H6Q2_HUMAN Polyubiquitin-C (Fragment)	3	3	10.469	93	19.525	36.6	516900000
B4DNK4;V9HWB8;A0A8V8TNX9;P14618;Q8WUW7;Q9UKK4;A0A8V8TMM5;A0A024R609;H3BTN5;B4DRT3;A0A024R5Z9;A0A804F6T5;A0A804F729;Q9UN47;A0A4D6DDG8;Q9NYI7;Q9UK31;H3BU13;H3BT25;H3BUW1;H3BTJ2;H3BQ34;Q504U3;B4DPM0;Q16716;Q16715;P30613	B4DNK4	Pyruvate kinase (EC 2.7.1.40)	PKM	tr|B4DNK4|B4DNK4_HUMAN Pyruvate kinase OS=Homo sapiens OX=9606 GN=PKM PE=1 SV=1;tr|V9HWB8|V9HWB8_HUMAN Pyruvate kinase OS=Homo sapiens OX=9606 GN=HEL-S-30 PE=2 SV=1;tr|A0A8V8TNX9|A0A8V8TNX9_HUMAN Pyruvate kinase PKM OS=Homo sapiens OX=9606 GN=PKM PE=4 SV=1	4	4	49.897	457	72.224	13.8	513480000
Q9BV28;Q53G92;A0A0B4J269;Q13509;B2RBD5;Q3ZCR3;G3V2A3;G3V5W4;G3V2R8;G3V3R4;G3V2N6;A4UCU2	A0A0K2GN97	Truncated Fanconi anemia group G protein	FANCG	tr|Q9BV28|Q9BV28_HUMAN Tubulin beta chain (Fragment) OS=Homo sapiens OX=9606 GN=TUBB3 PE=2 SV=2;tr|Q53G92|Q53G92_HUMAN Tubulin beta chain (Fragment) OS=Homo sapiens OX=9606 PE=2 SV=1;tr|A0A0B4J269|A0A0B4J269_HUMAN G_PROTEIN_RECEP_F1_2 domain-containing pro	13	1	45.622	406	62.023	32.8	508130000
B5BU25;P26368;K7ENG2;K7ELP8	B5BU25	Splicing factor U2AF subunit (U2 snRNP auxiliary factor large subunit)	U2AF2	tr|B5BU25|B5BU25_HUMAN Splicing factor U2AF subunit OS=Homo sapiens OX=9606 GN=U2AF2 PE=2 SV=1;sp|P26368|U2AF2_HUMAN Splicing factor U2AF 65 kDa subunit OS=Homo sapiens OX=9606 GN=U2AF2 PE=1 SV=4;tr|K7ENG2|K7ENG2_HUMAN Splicing factor U2AF subunit OS=Homo	5	5	53.136	471	126.62	12.7	497600000
B4DL14;Q8TAS0;P36542;B4DFE6	B4DL14	ATP synthase subunit gamma		tr|B4DL14|B4DL14_HUMAN ATP synthase subunit gamma OS=Homo sapiens OX=9606 PE=2 SV=1;tr|Q8TAS0|Q8TAS0_HUMAN ATP synthase subunit gamma (Fragment) OS=Homo sapiens OX=9606 PE=2 SV=1;sp|P36542|ATPG_HUMAN ATP synthase subunit gamma, mitochondrial OS=Homo sapien	4	4	27.512	250	26.44	18	493410000
Q8IWR8;J3QR09;J3KTE4;Q53G49;A0A7I2YQG2;P84098;A0A7I2V638;A0A7I2V4U6;A0A7I2V2L0;A0A7I2V512	Q8IWR8	60S ribosomal protein L19		tr|Q8IWR8|Q8IWR8_HUMAN 60S ribosomal protein L19 (Fragment) OS=Homo sapiens OX=9606 PE=2 SV=1;tr|J3QR09|J3QR09_HUMAN Ribosomal protein L19 OS=Homo sapiens OX=9606 GN=RPL19 PE=1 SV=1;tr|J3KTE4|J3KTE4_HUMAN Ribosomal protein L19 OS=Homo sapiens OX=9606 GN=RP	2	2	20.819	173	25.151	15	493080000
A8CDT9;G3V394;A0A8I5KTF1;A0A8J8YWI7;F8WE88;Q9Y4I1;Q59FF5;A0A8I5KYM3;B4E147;A0A8I5QKR9;A0A8I5KWE1;A0A8I5QKS7;E7ERV5;A0A8I5KUG0;A0A8I5KYS5;A0A8I5KRA4;A0A8I5QJA8;A0A8I5KX10;A0A8I5KV14;A0A8I5QJE6;B5LY56;A0A8I5KXS5;A0A8I5KVK9;A0A8I5KQ70;H0Y3R0;A0A8I5KRS2;A0A8I5QJF6;A0A8V8TM52;Q9NQX4;Q9ULV0;H0YM93;A0A8I5KXP8;Q9UES3;A0A8I5KXW9;O95318;Q9UES4;Q9UES5;O95317;B4DVH2;H0YMK3;B4E268;Q7Z7A5;B3KSA2;A0A024R269	A8CDT9	MYO5A variant protein		tr|A8CDT9|A8CDT9_HUMAN MYO5A variant protein OS=Homo sapiens OX=9606 PE=2 SV=1;tr|G3V394|G3V394_HUMAN Unconventional myosin-Va OS=Homo sapiens OX=9606 GN=MYO5A PE=1 SV=2;tr|A0A8I5KTF1|A0A8I5KTF1_HUMAN Unconventional myosin-Va OS=Homo sapiens OX=9606 GN=MYO	10	10	212.26	1828	70.547	6.9	474370000
B2R6K4;A0A140VJJ8;P62873;Q71UM6;B3KVK2;A0A2L0WW42;F6X3N5;F6UT28;C9JD14;B1AKQ8;Q71UM7;B4DLV5;F5H8J8;F5H100;F5H0S8;Q59G26;E9PCP0;F1T0G5;F1T0G4;P16520	B2R6K4	cDNA, FLJ92996, highly similar to Homo sapiens guanine nucleotide binding protein (G protein), beta polypeptide 1 (GNB1), mRNA		tr|B2R6K4|B2R6K4_HUMAN cDNA, FLJ92996, highly similar to Homo sapiens guanine nucleotide binding protein (G protein), beta polypeptide 1 (GNB1), mRNA OS=Homo sapiens OX=9606 PE=2 SV=1;tr|A0A140VJJ8|A0A140VJJ8_HUMAN Guanine nucleotide binding protein (G pro	4	2	37.301	340	11.623	13.2	467930000
B2RMV2;A0A494C1J1;Q69YQ0;F8WAN1;Q59GT7;C9J8U1;C9JLY8	B2RMV2	Cytospin-A	CYTSA KIAA0376 hCG_1811992	tr|B2RMV2|B2RMV2_HUMAN Cytospin-A OS=Homo sapiens OX=9606 GN=CYTSA PE=2 SV=1;tr|A0A494C1J1|A0A494C1J1_HUMAN Cytospin-A OS=Homo sapiens OX=9606 GN=SPECC1L PE=1 SV=1;sp|Q69YQ0|CYTSA_HUMAN Cytospin-A OS=Homo sapiens OX=9606 GN=SPECC1L PE=1 SV=3;tr|F8WAN1|F8WA	7	7	124.57	1117	132.09	9.4	466930000
A0A024R2K4;Q9Y608;A0A1S5UZ17;C9JSU1;H7C3N9	A0A024R2K4	Leucine rich repeat (In FLII) interacting protein 2, isoform CRA_b	LRRFIP2 hCG_17138	tr|A0A024R2K4|A0A024R2K4_HUMAN Leucine rich repeat (In FLII) interacting protein 2, isoform CRA_b OS=Homo sapiens OX=9606 GN=LRRFIP2 PE=3 SV=1;sp|Q9Y608|LRRF2_HUMAN Leucine-rich repeat flightless-interacting protein 2 OS=Homo sapiens OX=9606 GN=LRRFIP2 PE=	5	5	84.138	742	41.75	8.5	465420000
C9JXB8;C9JNW5;V9HW01;P83731	C9JXB8	Ribosomal protein L24	RPL24	tr|C9JXB8|C9JXB8_HUMAN 60S ribosomal protein L24 OS=Homo sapiens OX=9606 GN=RPL24 PE=1 SV=1;tr|C9JNW5|C9JNW5_HUMAN 60S ribosomal protein L24 OS=Homo sapiens OX=9606 GN=RPL24 PE=1 SV=1;tr|V9HW01|V9HW01_HUMAN Epididymis secretory protein Li 310 OS=Homo sapie	2	2	14.369	121	54.644	15.7	462320000
E9PB61;Q86V81	E9PB61	Aly/REF export factor	ALYREF	tr|E9PB61|E9PB61_HUMAN THO complex subunit 4 OS=Homo sapiens OX=9606 GN=ALYREF PE=1 SV=1;sp|Q86V81|THOC4_HUMAN THO complex subunit 4 OS=Homo sapiens OX=9606 GN=ALYREF PE=1 SV=3	2	2	27.557	264	12.05	8	457640000
A8K3W4;A0A024R0J9;A0A0A0MRA5;B7Z4B8;A8K6U7;Q9BUJ2;A8K5K0;M0R3F1;M0QYZ0;M0R0K8;M0QYI8;B3KM60;M0R203;M0QYM5;M0QZV6	A8K3W4	cDNA FLJ75163, highly similar to Homo sapiens heterogeneous nuclear ribonucleoprotein U-like 1 (HNRPUL1), transcript variant 4, mRNA		tr|A8K3W4|A8K3W4_HUMAN cDNA FLJ75163, highly similar to Homo sapiens heterogeneous nuclear ribonucleoprotein U-like 1 (HNRPUL1), transcript variant 4, mRNA OS=Homo sapiens OX=9606 PE=2 SV=1;tr|A0A024R0J9|A0A024R0J9_HUMAN Heterogeneous nuclear ribonucleopro	6	6	84.821	756	80.145	13.6	451860000
A0A024R326;Q6IPI1;A0A3B3ITT5;P47914	A0A0A0MS18	RAD51 paralog B	RAD51B	tr|A0A024R326|A0A024R326_HUMAN 60S ribosomal protein L29 OS=Homo sapiens OX=9606 GN=RPL29 PE=1 SV=1;tr|Q6IPI1|Q6IPI1_HUMAN 60S ribosomal protein L29 OS=Homo sapiens OX=9606 GN=RPL29 PE=2 SV=1;tr|A0A3B3ITT5|A0A3B3ITT5_HUMAN 60S ribosomal protein L29 OS=Homo	1	1	17.553	157	6.3943	9.6	430800000
P42766;F2Z388;A0A024R866	P42766	Large ribosomal subunit protein uL29 (60S ribosomal protein L35)	RPL35	sp|P42766|RL35_HUMAN 60S ribosomal protein L35 OS=Homo sapiens OX=9606 GN=RPL35 PE=1 SV=2;tr|F2Z388|F2Z388_HUMAN 60S ribosomal protein L35 OS=Homo sapiens OX=9606 GN=RPL35 PE=1 SV=1;tr|A0A024R866|A0A024R866_HUMAN 60S ribosomal protein L35 OS=Homo sapiens O	2	2	14.551	123	23.002	15.4	425870000
I3L4M2;A0A7P0Z4F8;I3L1Y5;A0A7P0TBA3;A0A7P0Z4B2;A0A7P0T940;A0A7P0T9E3;I3NI03;A0A7P0TBP8;A0A7P0Z476;I3L3U6;A0A7P0T9S9;A0A7P0TAX9;B4DNP9;B4DJS0;A0A7P0Z4J0;A0A7P0Z4S2;H0Y3Z3;A0A7P0T9K9;B4DLN6;B4DUA5;I3L514;H7BZ94;I3L0S0;I3L3P5;A0A7P0TA97;A0A7P0T8X1;A0A7P0T8C0;A0A7P0T9U6;A0A7P0T8J3;A0A024R8S5;A0A7P0T9D6;A0A7P0TB26;A0A7P0TA35;A0A7P0TA71;P07237	I3L4M2	Protein disulfide-isomerase (EC 5.3.4.1)	P4HB	tr|I3L4M2|I3L4M2_HUMAN Protein disulfide-isomerase OS=Homo sapiens OX=9606 GN=P4HB PE=1 SV=2;tr|A0A7P0Z4F8|A0A7P0Z4F8_HUMAN Protein disulfide-isomerase OS=Homo sapiens OX=9606 GN=P4HB PE=1 SV=1;tr|I3L1Y5|I3L1Y5_HUMAN Protein disulfide-isomerase OS=Homo sap	2	2	60.834	537	10.943	4.8	425760000
A0A087WXM6;J3QQT2;J3KRX5;A0A024R261;A0A0A6YYL6;P18621;J3KRB3;A0A087WWH0;J3QS96;J3QLC8;A0A0A0MRF8;J3KSJ0;A0A087WY81	A0A087WXM6	60S ribosomal protein L17	RPL17	tr|A0A087WXM6|A0A087WXM6_HUMAN 60S ribosomal protein L17 (Fragment) OS=Homo sapiens OX=9606 GN=RPL17 PE=1 SV=1;tr|J3QQT2|J3QQT2_HUMAN 60S ribosomal protein L17 (Fragment) OS=Homo sapiens OX=9606 GN=RPL17 PE=1 SV=1;tr|J3KRX5|J3KRX5_HUMAN 60S ribosomal prote	3	3	19.586	169	20.884	19.5	425440000
Q53GG0;Q9UHB6;F8VQE1;B4DN52;F8VS07;B3KTW2;F8VRN8;F8VVQ7;F8VTU2	Q53GG0	Epithelial protein lost in neoplasm beta variant		tr|Q53GG0|Q53GG0_HUMAN Epithelial protein lost in neoplasm beta variant (Fragment) OS=Homo sapiens OX=9606 PE=2 SV=1;sp|Q9UHB6|LIMA1_HUMAN LIM domain and actin-binding protein 1 OS=Homo sapiens OX=9606 GN=LIMA1 PE=1 SV=1;tr|F8VQE1|F8VQE1_HUMAN LIM domain a	9	9	85.253	759	85.57	15.4	419720000
A0A087X2D0;B2R6F3;P84103	A0A087X2D0	Serine and arginine rich splicing factor 3	SRSF3	tr|A0A087X2D0|A0A087X2D0_HUMAN Serine/arginine-rich-splicing factor 3 OS=Homo sapiens OX=9606 GN=SRSF3 PE=1 SV=1;tr|B2R6F3|B2R6F3_HUMAN Epididymis secretory sperm binding protein OS=Homo sapiens OX=9606 GN=SFRS3 PE=2 SV=1;sp|P84103|SRSF3_HUMAN Serine/argin	2	2	10.32	95	31.216	31.6	418970000
A0A8V8TMQ1;A0A0F7KYT8;B4DM78;A0A8V8TNP6;A0A0F7L0Q8;B4DXZ6;A0A0F7L1S3;P51114;E7EU85;B4DGH9;E9PFF5;B4DM21;H7C4S4;Q14341;C9JAJ4;B4DZ17;A0A8I5KUC2;A0A087WXI3;R9WNI0;A0A087WVL8;A0A8I5KTZ9;A0A087WY29;R9WQY1;A0A8I5KT56;A0A8I5KWH0;A8MQB8;A0A8I5KZ21;G3V0J0;X5D907	A0A8V8TMQ1	RNA-binding protein FXR1	FXR1 hCG_2021334	tr|A0A8V8TMQ1|A0A8V8TMQ1_HUMAN Fragile X mental retardation, autosomal homolog 1, isoform CRA_d OS=Homo sapiens OX=9606 GN=FXR1 PE=4 SV=1;tr|A0A0F7KYT8|A0A0F7KYT8_HUMAN Fragile X mental retardation autosomal homolog variant p2K OS=Homo sapiens OX=9606 GN=F	6	4	72.791	650	63.761	13.1	417540000
Q08211;Q58F26;Q6PJK6;B3KU66	Q08211	ATP-dependent RNA helicase A (EC 3.6.4.13) (DEAH box protein 9) (DExH-box helicase 9) (Leukophysin) (LKP) (Nuclear DNA helicase II) (NDH II) (RNA helicase A)	DHX9 DDX9 LKP NDH2	sp|Q08211|DHX9_HUMAN ATP-dependent RNA helicase A OS=Homo sapiens OX=9606 GN=DHX9 PE=1 SV=4;tr|Q58F26|Q58F26_HUMAN RNA helicase (Fragment) OS=Homo sapiens OX=9606 GN=DHX9 PE=2 SV=1;tr|Q6PJK6|Q6PJK6_HUMAN RNA helicase (Fragment) OS=Homo sapiens OX=9606 GN=D	4	4	140.96	1270	70.152	3.9	414740000
A0A804HIV7;P50402;A0A804HLA2;Q5HY57	A0A804HIV7	Emerin	EMD	tr|A0A804HIV7|A0A804HIV7_HUMAN Emerin OS=Homo sapiens OX=9606 GN=EMD PE=1 SV=1;sp|P50402|EMD_HUMAN Emerin OS=Homo sapiens OX=9606 GN=EMD PE=1 SV=1;tr|A0A804HLA2|A0A804HLA2_HUMAN Emerin OS=Homo sapiens OX=9606 GN=EMD PE=1 SV=1	7	7	24.383	215	43.903	41.4	412970000
H0Y449;P67809;Q6PKI6;Q7KZ24;A0JLU4;Q2VIK8;C9J5V9;B2RCC2;A0A384MDP4;Q9Y2T7;Q59HE1	H0Y449	Y-box binding protein 1	YBX1	tr|H0Y449|H0Y449_HUMAN Y-box-binding protein 1 (Fragment) OS=Homo sapiens OX=9606 GN=YBX1 PE=1 SV=1;sp|P67809|YBOX1_HUMAN Y-box-binding protein 1 OS=Homo sapiens OX=9606 GN=YBX1 PE=1 SV=3;tr|Q6PKI6|Q6PKI6_HUMAN YBX1 protein (Fragment) OS=Homo sapiens OX=96	7	5	41.905	374	59.246	39.8	393120000
A5PLK7;A0A024RAC5;Q9P258	A5PLK7	RCC2 protein	RCC2	tr|A5PLK7|A5PLK7_HUMAN RCC2 protein (Fragment) OS=Homo sapiens OX=9606 GN=RCC2 PE=2 SV=1;tr|A0A024RAC5|A0A024RAC5_HUMAN Epididymis secretory sperm binding protein OS=Homo sapiens OX=9606 GN=RCC2 PE=2 SV=1;sp|Q9P258|RCC2_HUMAN Protein RCC2 OS=Homo sapiens O	8	8	49.678	457	59.305	18.8	390350000
P13010;Q53T09;Q53TC2;C9JZ81	P13010	X-ray repair cross-complementing protein 5 (EC 3.6.4.-) (86 kDa subunit of Ku antigen) (ATP-dependent DNA helicase 2 subunit 2) (ATP-dependent DNA helicase II 80 kDa subunit) (CTC box-binding factor 85 kDa subunit) (CTC85) (CTCBF) (DNA repair protein XRCC5) (Ku80) (Ku86) (Lupus Ku autoantigen protein p86) (Nuclear factor IV) (Thyroid-lupus autoantigen) (TLAA) (X-ray repair complementing defective…	XRCC5 G22P2	sp|P13010|XRCC5_HUMAN X-ray repair cross-complementing protein 5 OS=Homo sapiens OX=9606 GN=XRCC5 PE=1 SV=3;tr|Q53T09|Q53T09_HUMAN Uncharacterized protein XRCC5 (Fragment) OS=Homo sapiens OX=9606 GN=XRCC5 PE=3 SV=1	8	8	82.704	732	57.762	11.7	386830000
Q9P0K7;B4DNL3;B3KMZ9;D6RE17;D6REL2;D6R9G6;D6RF74	Q9P0K7	Ankycorbin (Ankyrin repeat and coiled-coil structure-containing protein) (Novel retinal pigment epithelial cell protein) (Retinoic acid-induced protein 14)	RAI14 KIAA1334 NORPEG	sp|Q9P0K7|RAI14_HUMAN Ankycorbin OS=Homo sapiens OX=9606 GN=RAI14 PE=1 SV=2;tr|B4DNL3|B4DNL3_HUMAN cDNA FLJ53145, highly similar to Ankycorbin (Fragment) OS=Homo sapiens OX=9606 PE=2 SV=1	8	8	110.04	980	131.73	11.6	385640000
K7EKI8;O60437;K7EQ71	K7EKI8	Periplakin	PPL	tr|K7EKI8|K7EKI8_HUMAN Periplakin OS=Homo sapiens OX=9606 GN=PPL PE=1 SV=1;sp|O60437|PEPL_HUMAN Periplakin OS=Homo sapiens OX=9606 GN=PPL PE=1 SV=4;tr|K7EQ71|K7EQ71_HUMAN Periplakin (Fragment) OS=Homo sapiens OX=9606 GN=PPL PE=1 SV=1	10	10	204.49	1754	105.81	6.8	376170000
B4DY09;Q53FG3;F4ZW62;Q12905;F4ZW63;X6R6Z1;A0A0A0MRL0	B4DY09	Interleukin enhancer binding factor 2 (cDNA FLJ51660, highly similar to Interleukin enhancer-binding factor 2)	ILF2	tr|B4DY09|B4DY09_HUMAN Interleukin enhancer-binding factor 2 OS=Homo sapiens OX=9606 GN=ILF2 PE=1 SV=1;tr|Q53FG3|Q53FG3_HUMAN Interleukin enhancer binding factor 2 variant (Fragment) OS=Homo sapiens OX=9606 PE=2 SV=1;tr|F4ZW62|F4ZW62_HUMAN NF45 OS=Homo sap	5	5	38.91	352	41.253	17.9	375990000
H0YDP9;Q59EZ1;B4DHC3;Q86WJ2;Q68DT8;Q5TG12;E9PGC5;Q15262	B4DTW7	cDNA FLJ61400, highly similar to Pre-mRNA 3'-end-processing factor FIP1		tr|H0YDP9|H0YDP9_HUMAN Receptor-type tyrosine-protein phosphatase kappa (Fragment) OS=Homo sapiens OX=9606 GN=PTPRK PE=1 SV=1;tr|Q59EZ1|Q59EZ1_HUMAN Protein tyrosine phosphatase, receptor type, K variant (Fragment) OS=Homo sapiens OX=9606 PE=2 SV=1;tr|B4DH	1	1	22.655	204	6.1174	6.4	367280000
Q96JY6;C9JS55;C9JSR2;A0A087WXJ0;B3KPU0;C9J760;C9J0X3;C9K0F0;A0A087WUQ1;E5RGS7;H0YBP7;H7C1D1	Q96JY6	PDZ and LIM domain protein 2 (PDZ-LIM protein mystique)	PDLIM2 PP6345	sp|Q96JY6|PDLI2_HUMAN PDZ and LIM domain protein 2 OS=Homo sapiens OX=9606 GN=PDLIM2 PE=1 SV=1;tr|C9JS55|C9JS55_HUMAN PDZ and LIM domain protein 2 (Fragment) OS=Homo sapiens OX=9606 GN=PDLIM2 PE=1 SV=1;tr|C9JSR2|C9JSR2_HUMAN PDZ and LIM domain protein 2 (F	5	5	37.458	352	34.473	19.6	350450000
A0A7I2V2R3;A0A7I2V5D8;A0A7I2V402;A0A384NL63;P51991;B4E3E6;B4DDB6;A0A7I2V4J6;A0A7I2V4G0;B4E036;Q8NFG3;H7C1J8;Q66K53;Q65ZQ3	A0A7I2V2R3	Heterogeneous nuclear ribonucleoprotein A3	HNRNPA3	tr|A0A7I2V2R3|A0A7I2V2R3_HUMAN Heterogeneous nuclear ribonucleoprotein A3 OS=Homo sapiens OX=9606 GN=HNRNPA3 PE=1 SV=1;tr|A0A7I2V5D8|A0A7I2V5D8_HUMAN Heterogeneous nuclear ribonucleoprotein A3 OS=Homo sapiens OX=9606 GN=HNRNPA3 PE=1 SV=1;tr|A0A7I2V402|A0A7	4	4	35.411	331	75.795	20.2	347700000
B4DW05;A0A7I2V5F0;J3KPX7;F5GY37;Q99623;F5H0C5;F5H3X6;F5GWA7;F5H2D2;A0A3G2KQ93	B4DW05	Prohibitin		tr|B4DW05|B4DW05_HUMAN Prohibitin OS=Homo sapiens OX=9606 PE=2 SV=1;tr|A0A7I2V5F0|A0A7I2V5F0_HUMAN Prohibitin OS=Homo sapiens OX=9606 GN=PHB2 PE=1 SV=1;tr|J3KPX7|J3KPX7_HUMAN Prohibitin OS=Homo sapiens OX=9606 GN=PHB2 PE=1 SV=3;tr|F5GY37|F5GY37_HUMAN Prohi	4	4	23.702	213	34.694	22.1	342520000
B4DMA2;A0A024RD80;P08238;B4DGL0;Q6PK50;Q2VPJ6;K9JA46;Q58FF8;Q58FF7;P07900;O14942;B4DTA5;Q86SX1;Q9H6X9;A8K3W9;Q8TBA7;Q14568;F8W026;B4DQX3;A0A7P0Z405;G3V2J8;A0A7P0T8R3;A0A7P0T885;Q96GW1;Q86U12;A0A7P0TBC2;O75322;Q59FC6;A0A7P0TAY2;A0A7P0T917;A0A087WT78;A0A7P0TAE1;H0YIV0;Q5CAQ5;V9HWP2;A0A7P0T823;A0A7P0TAT8;Q58FF6;P14625	B4DMA2	cDNA FLJ54023, highly similar to Heat shock protein HSP 90-beta		tr|B4DMA2|B4DMA2_HUMAN cDNA FLJ54023, highly similar to Heat shock protein HSP 90-beta OS=Homo sapiens OX=9606 PE=2 SV=1;tr|A0A024RD80|A0A024RD80_HUMAN Heat shock protein 90kDa alpha (Cytosolic), class B member 1, isoform CRA_a OS=Homo sapiens OX=9606 GN=H	8	8	79.194	686	130.86	13.3	332860000
B4DJI1;V9HWB9;P00338;F5GXY2;F5GXH2;F5GYU2;F5H5G7;F5H155;Q96L19;G3XAP5;F5H245;G9BCY8;G9BCY7;D6NKH9;A0A140VKA7;Q6ZMR3;P07864	B4DJI1	L-lactate dehydrogenase (EC 1.1.1.27)		tr|B4DJI1|B4DJI1_HUMAN L-lactate dehydrogenase OS=Homo sapiens OX=9606 PE=2 SV=1;tr|V9HWB9|V9HWB9_HUMAN L-lactate dehydrogenase OS=Homo sapiens OX=9606 GN=HEL-S-133P PE=2 SV=1;sp|P00338|LDHA_HUMAN L-lactate dehydrogenase A chain OS=Homo sapiens OX=9606 GN=	3	2	33.593	305	17.926	12.5	332600000
P62277;J3KMX5;E9PS50	P62277	Small ribosomal subunit protein uS15 (40S ribosomal protein S13)	RPS13	sp|P62277|RS13_HUMAN 40S ribosomal protein S13 OS=Homo sapiens OX=9606 GN=RPS13 PE=1 SV=2;tr|J3KMX5|J3KMX5_HUMAN 40S ribosomal protein S13 OS=Homo sapiens OX=9606 GN=RPS13 PE=1 SV=1	5	5	17.222	151	39.746	27.8	327020000
Q9Y277;E5RJN6;E5RHZ6;E5RHE1;E5RK27;E5RFP6	Q9Y277	Voltage-dependent anion-selective channel protein 3 (VDAC-3) (hVDAC3) (Outer mitochondrial membrane protein porin 3)	VDAC3	sp|Q9Y277|VDAC3_HUMAN Voltage-dependent anion-selective channel protein 3 OS=Homo sapiens OX=9606 GN=VDAC3 PE=1 SV=1;tr|E5RJN6|E5RJN6_HUMAN Voltage-dependent anion-selective channel protein 3 (Fragment) OS=Homo sapiens OX=9606 GN=VDAC3 PE=1 SV=8;tr|E5RHZ6|	3	3	30.658	283	22.298	15.2	325220000
D3DSM4;D3DSM5;P39060;Q8NG19;H7BXV5;H7C457	D3DSM4	Collagen, type XVIII, alpha 1, isoform CRA_d	COL18A1 hCG_1647196	tr|D3DSM4|D3DSM4_HUMAN Collagen, type XVIII, alpha 1, isoform CRA_d OS=Homo sapiens OX=9606 GN=COL18A1 PE=4 SV=1;tr|D3DSM5|D3DSM5_HUMAN Collagen, type XVIII, alpha 1, isoform CRA_b OS=Homo sapiens OX=9606 GN=COL18A1 PE=4 SV=1;sp|P39060|COIA1_HUMAN Collagen	5	5	135.51	1336	39.181	5.8	322640000
Q71U36;Q1ZYQ1;P0DPH8;P0DPH7;Q9UQM3;B4DQK4;Q6PEY2;F8VQQ4	Q9BUF5	Tubulin beta-6 chain (Tubulin beta class V)	TUBB6	sp|Q71U36|TBA1A_HUMAN Tubulin alpha-1A chain OS=Homo sapiens OX=9606 GN=TUBA1A PE=1 SV=1;tr|Q1ZYQ1|Q1ZYQ1_HUMAN Tubulin alpha chain OS=Homo sapiens OX=9606 GN=TUBA2 PE=2 SV=1;sp|P0DPH8|TBA3D_HUMAN Tubulin alpha-3D chain OS=Homo sapiens OX=9606 GN=TUBA3D PE	14	1	50.135	451	13.982	38.6	320150000
C9JZ20;Q6PUJ7;Q6FHP5;Q53FV0;A8K401;P35232;E7ESE2;E9PCW0;C9JW96	C9JZ20	Prohibitin	PHB1	tr|C9JZ20|C9JZ20_HUMAN Prohibitin OS=Homo sapiens OX=9606 GN=PHB1 PE=1 SV=2;tr|Q6PUJ7|Q6PUJ7_HUMAN Prohibitin OS=Homo sapiens OX=9606 GN=HEL-215 PE=2 SV=1;tr|Q6FHP5|Q6FHP5_HUMAN Prohibitin (Fragment) OS=Homo sapiens OX=9606 GN=PHB PE=2 SV=1;tr|Q53FV0|Q53FV	3	3	23.721	218	20.15	17	319300000
G3V576;G3V4W0;B4DY08;B2R5W2;G3V4C1;B3KX96;B2R603;G3V2Q1;A8K9A4;P07910;G3V555;G3V5V7;G3V575;B4DQQ2;G3V2D6;D3DPI2;G3V2H6;G3V4M8;Q569J8;G3V5X6;G3V3K6;G3V251;B4DMJ1;B4DSU6;Q6PKD2;A0A0G2JPF8;A0A0G2JNQ3;P0DMR1;O60812;B7ZW38;B2RXH8	G3V576	Heterogeneous nuclear ribonucleoprotein C	HNRNPC	tr|G3V576|G3V576_HUMAN Heterogeneous nuclear ribonucleoproteins C1/C2 OS=Homo sapiens OX=9606 GN=HNRNPC PE=1 SV=1;tr|G3V4W0|G3V4W0_HUMAN Heterogeneous nuclear ribonucleoproteins C1/C2 (Fragment) OS=Homo sapiens OX=9606 GN=HNRNPC PE=1 SV=1;tr|B4DY08|B4DY08_	3	3	25.256	231	19.066	13.9	314390000
O00425	O00425	Insulin-like growth factor 2 mRNA-binding protein 3 (IGF2 mRNA-binding protein 3) (IMP-3) (IGF-II mRNA-binding protein 3) (KH domain-containing protein overexpressed in cancer) (hKOC) (VICKZ family member 3)	IGF2BP3 IMP3 KOC1 VICKZ3	sp|O00425|IF2B3_HUMAN Insulin-like growth factor 2 mRNA-binding protein 3 OS=Homo sapiens OX=9606 GN=IGF2BP3 PE=1 SV=2	2	2	63.704	579	13.074	4.7	312580000
Q9BUF5;K7ESM5;B4DP54;B3KS31;B4E386;K7EL29;K7ESQ3;K7EQT3;K7EJ64;K7ERA8;K7EJZ4;K7EN98;K7EPE5;M0R1I1;K7ES63;I0CMK4				sp|Q9BUF5|TBB6_HUMAN Tubulin beta-6 chain OS=Homo sapiens OX=9606 GN=TUBB6 PE=1 SV=1;tr|K7ESM5|K7ESM5_HUMAN Tubulin beta chain (Fragment) OS=Homo sapiens OX=9606 GN=TUBB6 PE=1 SV=1;tr|B4DP54|B4DP54_HUMAN Tubulin beta chain OS=Homo sapiens OX=9606 PE=2 SV=1	11	1	49.857	446	11.759	25.1	310210000
Q2TNI1;Q03135;C9JKI3;Q7Z4F3;A0A024R757;A0A1I9UVK8;E9PCT5;A9XTE5;Q59E85;P56539	Q2TNI1	Caveolin	CAV1 hCG_39088 tcag7.24	tr|Q2TNI1|Q2TNI1_HUMAN Caveolin OS=Homo sapiens OX=9606 GN=CAV1 PE=2 SV=1;sp|Q03135|CAV1_HUMAN Caveolin-1 OS=Homo sapiens OX=9606 GN=CAV1 PE=1 SV=4;tr|C9JKI3|C9JKI3_HUMAN Caveolin (Fragment) OS=Homo sapiens OX=9606 GN=CAV1 PE=1 SV=1;tr|Q7Z4F3|Q7Z4F3_HUMAN	2	2	20.471	178	12.223	13.5	309190000
J3KTL2;Q07955;A0A2I7N9Y9;J3KSR8;B7Z570;Q59FA2;A8K1L8;J3QQV5;J3KSW7	J3KTL2	Serine/arginine-rich splicing factor 1 (Splicing factor, arginine/serine-rich 1)	SRSF1 SFRS1 hCG_1774411	tr|J3KTL2|J3KTL2_HUMAN Serine/arginine-rich splicing factor 1 OS=Homo sapiens OX=9606 GN=SRSF1 PE=1 SV=1;sp|Q07955|SRSF1_HUMAN Serine/arginine-rich splicing factor 1 OS=Homo sapiens OX=9606 GN=SRSF1 PE=1 SV=2;tr|A0A2I7N9Y9|A0A2I7N9Y9_HUMAN Serine and argin	5	5	28.329	253	38.467	20.6	307850000
A0A6Q8PGR9;A0A6Q8PFY2;A0A6Q8PGN5;P49588;A0A6Q8PGE8;A0A6Q8PF33;H3BPK7;A0A6Q8PFK3;A0A6Q8PGB5;A0A6Q8PH44;A0A6Q8PHJ2;A0A6Q8PF77;A0A6Q8PHP3;A0A6Q8PHP7;A0A6Q8PG28;A0A6Q8PG62	A0A6Q8PGR9	Alanine--tRNA ligase (EC 6.1.1.7)	AARS1 AARS	tr|A0A6Q8PGR9|A0A6Q8PGR9_HUMAN Alanine--tRNA ligase OS=Homo sapiens OX=9606 GN=AARS1 PE=1 SV=1;tr|A0A6Q8PFY2|A0A6Q8PFY2_HUMAN Alanine--tRNA ligase OS=Homo sapiens OX=9606 GN=AARS1 PE=1 SV=1;tr|A0A6Q8PGN5|A0A6Q8PGN5_HUMAN Alanine--tRNA ligase OS=Homo sapien	7	7	103.78	940	116.49	8.3	306760000
H7C2W9;C9JU56;B7Z4E3;B2R4C1;B7Z4C8;P62899;Q76N53;B8ZZK4	H7C2W9	60S ribosomal protein L31	RPL31	tr|H7C2W9|H7C2W9_HUMAN 60S ribosomal protein L31 (Fragment) OS=Homo sapiens OX=9606 GN=RPL31 PE=1 SV=1;tr|C9JU56|C9JU56_HUMAN 60S ribosomal protein L31 (Fragment) OS=Homo sapiens OX=9606 GN=RPL31 PE=1 SV=1;tr|B7Z4E3|B7Z4E3_HUMAN 60S ribosomal protein L31 O	2	2	12.701	108	13.85	21.3	303170000
B4DS71;D6RD66;A0A8V8TP31;A0A8V8TQK0;A0A8V8TNU2;V9HWG7;Q53H17;Q53GN4;A0A8V8TNT7;Q59ER5;A0A8V8TQ74;A0A8V8TP22;O75083	B4DS71	cDNA FLJ57081, moderately similar to WD repeat protein 1		tr|B4DS71|B4DS71_HUMAN cDNA FLJ57081, moderately similar to WD repeat protein 1 OS=Homo sapiens OX=9606 PE=2 SV=1;tr|D6RD66|D6RD66_HUMAN WD repeat-containing protein 1 (Fragment) OS=Homo sapiens OX=9606 GN=WDR1 PE=1 SV=1;tr|A0A8V8TP31|A0A8V8TP31_HUMAN WD r	2	2	22.423	208	11.606	14.9	300480000
P41091;H7BZU1;Q2VIR3	P41091	Eukaryotic translation initiation factor 2 subunit 3 (EC 3.6.5.3) (Eukaryotic translation initiation factor 2 subunit gamma X) (eIF-2-gamma X) (eIF-2gX)	EIF2S3 EIF2G	sp|P41091|IF2G_HUMAN Eukaryotic translation initiation factor 2 subunit 3 OS=Homo sapiens OX=9606 GN=EIF2S3 PE=1 SV=3;tr|H7BZU1|H7BZU1_HUMAN Eukaryotic translation initiation factor 2 subunit 3 (Fragment) OS=Homo sapiens OX=9606 GN=EIF2S3 PE=1 SV=1;sp|Q2VI	6	6	51.109	472	36.07	19.3	298460000
Q96BS4;P22087;M0R0P1;M0R299;M0QXL5;M0R2Q4;B4DLD4;M0R2U2;M0R1H0;M0R2B0;A6NHQ2	Q96BS4	FBL protein	FBL	tr|Q96BS4|Q96BS4_HUMAN FBL protein (Fragment) OS=Homo sapiens OX=9606 GN=FBL PE=2 SV=2;sp|P22087|FBRL_HUMAN rRNA 2-O-methyltransferase fibrillarin OS=Homo sapiens OX=9606 GN=FBL PE=1 SV=2;tr|M0R0P1|M0R0P1_HUMAN rRNA 2-O-methyltransferase fibrillarin (Fra	5	5	28.449	260	46.63	26.5	296820000
A0A024R5M3;Q53HG7;A0A384MDY8;Q14247;Q76MU0;B3KRK4;B4E358;A0A0B6XJY7;H0YEV2;H0YCD9	A0A024R5M3	Cortactin, isoform CRA_c	CTTN hCG_23463	tr|A0A024R5M3|A0A024R5M3_HUMAN Cortactin, isoform CRA_c OS=Homo sapiens OX=9606 GN=CTTN PE=4 SV=1;tr|Q53HG7|Q53HG7_HUMAN Cortactin isoform a variant (Fragment) OS=Homo sapiens OX=9606 PE=2 SV=1;tr|A0A384MDY8|A0A384MDY8_HUMAN Epididymis secretory sperm bind	6	6	57.466	513	43.522	14.6	296350000
A0A384NPU5;Q15084	A0A384NPU5	Protein disulfide-isomerase A6 (EC 5.3.4.1)		tr|A0A384NPU5|A0A384NPU5_HUMAN Protein disulfide-isomerase A6 OS=Homo sapiens OX=9606 PE=2 SV=1;sp|Q15084|PDIA6_HUMAN Protein disulfide-isomerase A6 OS=Homo sapiens OX=9606 GN=PDIA6 PE=1 SV=1	3	3	48.121	440	19.116	12.7	292170000
E9PGZ1;B4DPW5;A0A140VKA0;B7Z6G4;E7EX44;Q9NYG1;Q05682;Q6PJM5;C9J813;Q05DR4;Q6P707;A0A6Q8PGI1;B4E3I0;Q5HY93;Q7Z2Y9;C9JEK3	E9PGZ1	Caldesmon 1	CALD1	tr|E9PGZ1|E9PGZ1_HUMAN Caldesmon OS=Homo sapiens OX=9606 GN=CALD1 PE=1 SV=1;tr|B4DPW5|B4DPW5_HUMAN cDNA FLJ59374, highly similar to Homo sapiens caldesmon 1 (CALD1), transcript variant 2, mRNA OS=Homo sapiens OX=9606 PE=2 SV=1;tr|A0A140VKA0|A0A140VKA0_HUMA	6	6	61.705	536	43.894	14	283830000
A3KPC7;A0A024RAS2;Q08AJ9;B2R5B3;A4FTV9;A0A024R017;A0A0U1RR32;A0A0U1RRH7;Q99878;Q96KK5;Q9BTM1;Q16777;Q93077;Q7L7L0;Q6FI13;P20671;P0C0S8;P04908;H0YFX9;B4E0B3;C9J0D1;A0A494C189;B2R5B6;A0A3B3IS11;Q71UI9;P0C0S5;Q96QV6;P16104;V9GZN0;C9J386;Q8IUE6	A3KPC7	Histone H2A	HIST1H2AH hCG_1640359	tr|A3KPC7|A3KPC7_HUMAN Histone H2A OS=Homo sapiens OX=9606 GN=HIST1H2AH PE=2 SV=1;tr|A0A024RAS2|A0A024RAS2_HUMAN Histone H2A OS=Homo sapiens OX=9606 GN=H2AFJ PE=1 SV=1;tr|Q08AJ9|Q08AJ9_HUMAN Histone H2A OS=Homo sapiens OX=9606 GN=HIST1H2AB PE=1 SV=1;tr|B2R	3	3	13.906	128	21.139	27.3	275930000
A0A5C2GU23;A0A5C2GGK1	B4DPY2	cDNA FLJ59286, highly similar to Pre-mRNA-processing factor 40 homolog A		tr|A0A5C2GU23|A0A5C2GU23_HUMAN IG c253_light_IGLV1-47_IGLJ2 (Fragment) OS=Homo sapiens OX=9606 PE=2 SV=1;tr|A0A5C2GGK1|A0A5C2GGK1_HUMAN IGL c559_light_IGLV1-47_IGLJ1 (Fragment) OS=Homo sapiens OX=9606 PE=2 SV=1	1	1	11.641	110	6.5811	12.7	263760000
Q15046;Q6ZTI3;J3KRL2;H3BPV7;H3BVA8	Q15046	Lysine--tRNA ligase (EC 2.7.7.-) (EC 6.1.1.6) (Lysyl-tRNA synthetase) (LysRS)	KARS1 KARS KIAA0070	sp|Q15046|SYK_HUMAN Lysine--tRNA ligase OS=Homo sapiens OX=9606 GN=KARS1 PE=1 SV=3;tr|Q6ZTI3|Q6ZTI3_HUMAN cDNA FLJ44621 fis, clone BRACE2016896, highly similar to Lysyl-tRNA synthetase OS=Homo sapiens OX=9606 PE=2 SV=1	6	6	68.047	597	125.8	10.7	259010000
A0A024R7Z5;O00560;B4DQ93;G5EA09;B4DHN5;E9PBU7	A0A024R7Z5	Syndecan binding protein (Syntenin), isoform CRA_c	SDCBP hCG_1787561	tr|A0A024R7Z5|A0A024R7Z5_HUMAN Syndecan binding protein (Syntenin), isoform CRA_c OS=Homo sapiens OX=9606 GN=SDCBP PE=4 SV=1;sp|O00560|SDCB1_HUMAN Syntenin-1 OS=Homo sapiens OX=9606 GN=SDCBP PE=1 SV=1;tr|B4DQ93|B4DQ93_HUMAN cDNA FLJ52996, highly similar to	3	3	32.444	298	26.363	17.4	258410000
B2RE46;P04844;Q5JYR4;B4DJL0;Q5JYR7;F2Z3K5	B2RE46	Dolichyl-diphosphooligosaccharide--protein glycosyltransferase subunit 2 (Ribophorin-2)		tr|B2RE46|B2RE46_HUMAN Dolichyl-diphosphooligosaccharide--protein glycosyltransferase subunit 2 OS=Homo sapiens OX=9606 PE=2 SV=1;sp|P04844|RPN2_HUMAN Dolichyl-diphosphooligosaccharide--protein glycosyltransferase subunit 2 OS=Homo sapiens OX=9606 GN=RPN2	3	3	69.333	631	38.936	7	255920000
Q63HR1;Q5VU21;Q8NC51;D3DQ69;D3DQ70	Q63HR1	Uncharacterized protein DKFZp686P17171	DKFZp686P17171	tr|Q63HR1|Q63HR1_HUMAN Uncharacterized protein DKFZp686P17171 OS=Homo sapiens OX=9606 GN=DKFZp686P17171 PE=2 SV=1;tr|Q5VU21|Q5VU21_HUMAN PAI-1 mRNA-binding protein variant OS=Homo sapiens OX=9606 PE=2 SV=1;sp|Q8NC51|PAIRB_HUMAN Plasminogen activator inhibi	4	4	42.44	387	27.41	14.2	255530000
P54136;B4DXW6;E5RH09;E5RJM9	P54136	Arginine--tRNA ligase, cytoplasmic (EC 6.1.1.19) (Arginyl-tRNA synthetase) (ArgRS)	RARS1 RARS	sp|P54136|SYRC_HUMAN Arginine--tRNA ligase, cytoplasmic OS=Homo sapiens OX=9606 GN=RARS1 PE=1 SV=2;tr|B4DXW6|B4DXW6_HUMAN arginine--tRNA ligase OS=Homo sapiens OX=9606 PE=2 SV=1	6	6	75.378	660	37.356	11.4	254690000
Q92522	Q92522	Histone H1.10 (Histone H1x)	H1-10 H1FX	sp|Q92522|H1X_HUMAN Histone H1.10 OS=Homo sapiens OX=9606 GN=H1-10 PE=1 SV=1	5	5	22.487	213	57.163	18.3	254010000
A0PJ92;A0A494C128;A8K9K6;O00567;H0Y653;H0YDU4;Q5JXT2	A0PJ92	NOP56 protein	NOP56	tr|A0PJ92|A0PJ92_HUMAN NOP56 protein (Fragment) OS=Homo sapiens OX=9606 GN=NOP56 PE=2 SV=1;tr|A0A494C128|A0A494C128_HUMAN Nucleolar protein 56 OS=Homo sapiens OX=9606 GN=NOP56 PE=1 SV=1;tr|A8K9K6|A8K9K6_HUMAN cDNA FLJ76962, highly similar to Homo sapiens n	2	2	49.756	447	11.98	4.7	252690000
V9HVZ7				tr|V9HVZ7|V9HVZ7_HUMAN Epididymis luminal protein 176 OS=Homo sapiens OX=9606 GN=HEL-176 PE=2 SV=1	14	1	25.035	223	24.903	72.6	244540000
Q6IAW5;B3KQF5;B3KNG6;A0A024R755;O43852;B3KQK3;H0Y875	Q6IAW5	CALU protein (Calumenin) (Calumenin, isoform CRA_b) (cDNA, FLJ92797, Homo sapiens calumenin (CALU), mRNA)	CALU hCG_41656 tcag7.422	tr|Q6IAW5|Q6IAW5_HUMAN Calumenin OS=Homo sapiens OX=9606 GN=CALU PE=2 SV=1;tr|B3KQF5|B3KQF5_HUMAN Calumenin OS=Homo sapiens OX=9606 PE=2 SV=1;tr|B3KNG6|B3KNG6_HUMAN Calumenin OS=Homo sapiens OX=9606 PE=2 SV=1;tr|A0A024R755|A0A024R755_HUMAN Calumenin OS=Hom	3	3	37.106	315	23.278	9.5	244030000
Q9BSQ6;Q5QTS3;Q53H34;A0A384ME37;M0QYS1;P40429;Q8J015;A0A7I2V5L3;A0A7I2V2L9;Q0VGL3;Q6NVV1;B4DNC8	Q9BSQ6	60S ribosomal protein L13a	RPL13A	tr|Q9BSQ6|Q9BSQ6_HUMAN 60S ribosomal protein L13a (Fragment) OS=Homo sapiens OX=9606 GN=RPL13A PE=2 SV=2;tr|Q5QTS3|Q5QTS3_HUMAN 60S ribosomal protein L13a OS=Homo sapiens OX=9606 PE=2 SV=1;tr|Q53H34|Q53H34_HUMAN 60S ribosomal protein L13a (Fragment) OS=Hom	4	4	23.375	201	22.937	20.4	239550000
A0A0S2Z487;A0A024R1X8;P14923;A0A0S2Z495	A0A0S2Z487	Junction plakoglobin isoform 1	JUP	tr|A0A0S2Z487|A0A0S2Z487_HUMAN Junction plakoglobin (Fragment) OS=Homo sapiens OX=9606 GN=JUP PE=2 SV=1;tr|A0A024R1X8|A0A024R1X8_HUMAN Junction plakoglobin OS=Homo sapiens OX=9606 GN=JUP PE=3 SV=1;sp|P14923|PLAK_HUMAN Junction plakoglobin OS=Homo sapiens O	3	3	81.744	745	25.308	7.1	234090000
D6RAN4;Q53Z07;A0A2R8Y5Y7;P32969;H0Y9R4;Q2NKY6;H0Y9V9;B4E1M5;B4DLV8	D6RAN4	60S ribosomal protein L9	RPL9	tr|D6RAN4|D6RAN4_HUMAN 60S ribosomal protein L9 (Fragment) OS=Homo sapiens OX=9606 GN=RPL9 PE=1 SV=8;tr|Q53Z07|Q53Z07_HUMAN 60S ribosomal protein L9 OS=Homo sapiens OX=9606 GN=RPL9 PE=2 SV=1;tr|A0A2R8Y5Y7|A0A2R8Y5Y7_HUMAN 60S ribosomal protein L9 OS=Homo s	2	2	20.775	181	30.984	13.8	232960000
E9PMW7;E9PIZ1;E9PPR1;E9PL12;E9PQ49;E9PI39;H0YCK7;E9PK01;A0A087X1X7;Q71RH4;Q9H7G6;D3DWK1;B2RAR6;E9PRY8;P29692;E9PN91;E9PL71;Q9BW34	E9PMW7	Eukaryotic translation elongation factor 1 delta	EEF1D	tr|E9PMW7|E9PMW7_HUMAN Elongation factor 1-delta OS=Homo sapiens OX=9606 GN=EEF1D PE=1 SV=1;tr|E9PIZ1|E9PIZ1_HUMAN Elongation factor 1-delta (Fragment) OS=Homo sapiens OX=9606 GN=EEF1D PE=1 SV=1;tr|E9PPR1|E9PPR1_HUMAN Elongation factor 1-delta (Fragment) O	2	2	14.18	130	13.44	27.7	222490000
Q1ZYL5;F5H7S3;H7BYY1;B7Z596;D9YZV7;H0YKJ4;H0YK48;B7Z722;A0A494BZZ2;Q59GR8;Q07413;H0YN06	Q1ZYL5	Tropomyosin 1 alpha variant 6		tr|Q1ZYL5|Q1ZYL5_HUMAN Tropomyosin 1 alpha variant 6 OS=Homo sapiens OX=9606 PE=2 SV=1;tr|F5H7S3|F5H7S3_HUMAN Tropomyosin alpha-1 chain OS=Homo sapiens OX=9606 GN=TPM1 PE=1 SV=2;tr|H7BYY1|H7BYY1_HUMAN Tropomyosin 1 (Alpha), isoform CRA_m OS=Homo sapiens OX	18	3	28.508	245	19.921	52.2	222410000
B4DUR8;B3KX11;Q59H77;P49368;Q2TU64;E9PQ35;E9PRC8;Q5SZX6	B4DUR8	T-complex protein 1 subunit gamma	CCT3	tr|B4DUR8|B4DUR8_HUMAN T-complex protein 1 subunit gamma OS=Homo sapiens OX=9606 GN=CCT3 PE=1 SV=1;tr|B3KX11|B3KX11_HUMAN T-complex protein 1 subunit gamma OS=Homo sapiens OX=9606 PE=2 SV=1;tr|Q59H77|Q59H77_HUMAN T-complex protein 1 subunit gamma (Fragment	5	5	55.674	500	31.422	13	218600000
A0A024RBH7;Q59G12;G5E972;A0A024RBE7;P42167;P42166;H0YJH7	A0A024RBH7	Thymopoietin, isoform CRA_a	TMPO hCG_2015322	tr|A0A024RBH7|A0A024RBH7_HUMAN Thymopoietin, isoform CRA_a OS=Homo sapiens OX=9606 GN=TMPO PE=3 SV=1;tr|Q59G12|Q59G12_HUMAN Lamina-associated polypeptide 2, isoforms beta/gamma variant (Fragment) OS=Homo sapiens OX=9606 PE=2 SV=1;tr|G5E972|G5E972_HUMAN Lam	3	3	38.737	345	19.169	11.9	218220000
A8K622;Q59F99;O95793;B3KRE0;Q5JW30;B4DPJ9;F6UDC6;Q6PJX3;Q5JW28;E5RJN7;E7EVI1;B7Z1P6;Q2TBD5;A8K276;Q4LE57;E7EPX0;E7EVJ4;A0A024R7X7;Q9NUL3	A8K622	cDNA FLJ75871, highly similar to Homo sapiens staufen, RNA binding protein (STAU), transcript variant T3, mRNA		tr|A8K622|A8K622_HUMAN cDNA FLJ75871, highly similar to Homo sapiens staufen, RNA binding protein (STAU), transcript variant T3, mRNA OS=Homo sapiens OX=9606 PE=2 SV=1;tr|Q59F99|Q59F99_HUMAN Staufen isoform b variant (Fragment) OS=Homo sapiens OX=9606 PE=2	5	5	63.192	577	32.537	13.3	218120000
A0A024RD99;B7Z2D8;B7Z5F9;B3KP14;H0Y8R1;B7Z3R7;H0YAK1;B3KW50;Q12849	A0A024RD99	G-rich RNA sequence binding factor 1, isoform CRA_a	GRSF1 hCG_17000	tr|A0A024RD99|A0A024RD99_HUMAN G-rich RNA sequence binding factor 1, isoform CRA_a OS=Homo sapiens OX=9606 GN=GRSF1 PE=4 SV=1;tr|B7Z2D8|B7Z2D8_HUMAN cDNA FLJ55473, highly similar to G-rich sequence factor 1 OS=Homo sapiens OX=9606 PE=2 SV=1;tr|B7Z5F9|B7Z5F	2	2	36.613	318	14.415	9.7	217430000
Q7RTP6;A0A5F9ZHV5;E9PP85;B4DJ91;J3KSK6;B4DYS3;O94851	Q7RTP6	[F-actin]-monooxygenase MICAL3 (EC 1.14.13.225) (Molecule interacting with CasL protein 3) (MICAL-3)	MICAL3 KIAA0819 KIAA1364	sp|Q7RTP6|MICA3_HUMAN [F-actin]-monooxygenase MICAL3 OS=Homo sapiens OX=9606 GN=MICAL3 PE=1 SV=2;tr|A0A5F9ZHV5|A0A5F9ZHV5_HUMAN F-actin monooxygenase OS=Homo sapiens OX=9606 GN=MICAL3 PE=1 SV=1	6	6	224.29	2002	40.541	3.8	216140000
K7EM56;A0A0B4J2B4;S4R417;K7EQJ5;K7ELC2;P62841	C9JRH2	Regulator of chromosome condensation 1	RCC1	tr|K7EM56|K7EM56_HUMAN 40S ribosomal protein S15 OS=Homo sapiens OX=9606 GN=RPS15 PE=1 SV=2;tr|A0A0B4J2B4|A0A0B4J2B4_HUMAN 40S ribosomal protein S15 OS=Homo sapiens OX=9606 GN=RPS15 PE=1 SV=1;tr|S4R417|S4R417_HUMAN 40S ribosomal protein S15 OS=Homo sapiens	1	1	12.99	112	6.2259	11.6	215730000
A0A494C100	A0A5C2G6H3	IGL c3257_light_IGKV1-39_IGKJ2		tr|A0A494C100|A0A494C100_HUMAN DNA helicase OS=Homo sapiens OX=9606 PE=3 SV=1	1	1	112.5	1009	-2	2	213700000
Q05CP4;A0A7P0TAL9;A0A7P0Z4M0;Q8IW76;A0A7P0TBA9;B7ZKK7;P19525;Q6PK38	Q05CP4	eIF2AK2 protein	EIF2AK2	tr|Q05CP4|Q05CP4_HUMAN eIF2AK2 protein (Fragment) OS=Homo sapiens OX=9606 GN=EIF2AK2 PE=2 SV=1;tr|A0A7P0TAL9|A0A7P0TAL9_HUMAN Interferon-induced, double-stranded RNA-activated protein kinase OS=Homo sapiens OX=9606 GN=EIF2AK2 PE=1 SV=1;tr|A0A7P0Z4M0|A0A7P0	2	2	40.68	363	13.077	9.1	210270000
O43491;E9PK52;E9PHY5;Q59FD8;E9PII3;H0Y5B0;Q6R5J7;I6L9B1;A0A2R8Y5B3;Q6ZSX4;E9PMV8;B4DJ76;E9PPC9;O60642;Q9UG62;Q9H1C6;E9PMG5;E9PN54	O43491	Band 4.1-like protein 2 (Erythrocyte membrane protein band 4.1-like 2) (Generally expressed protein 4.1) (4.1G)	EPB41L2	sp|O43491|E41L2_HUMAN Band 4.1-like protein 2 OS=Homo sapiens OX=9606 GN=EPB41L2 PE=1 SV=1;tr|E9PK52|E9PK52_HUMAN Band 4.1-like protein 2 OS=Homo sapiens OX=9606 GN=EPB41L2 PE=1 SV=1;tr|E9PHY5|E9PHY5_HUMAN Band 4.1-like protein 2 OS=Homo sapiens OX=9606 GN	6	6	112.59	1005	39.058	9.6	208600000
A0A2R8Y6J3;B3KTM6;A2RUM7;Q59GX9;P46777;Q9BUV4;Q5T7N0;A0A2R8Y4A2	A0A2R8Y6J3	Ribosomal protein L5	RPL5	tr|A0A2R8Y6J3|A0A2R8Y6J3_HUMAN 60S ribosomal protein L5 (Fragment) OS=Homo sapiens OX=9606 GN=RPL5 PE=1 SV=1;tr|B3KTM6|B3KTM6_HUMAN Ribosomal protein L5, isoform CRA_b OS=Homo sapiens OX=9606 GN=RPL5 PE=2 SV=1;tr|A2RUM7|A2RUM7_HUMAN Ribosomal protein L5 OS	3	3	27.045	238	22.965	12.2	208550000
F8VZJ2;F8VNW4;B4DDI8;F8W0W4;A0A7I2V2K5;A0A024RB41;H0YHX9;A0A7I2V473;Q13765;E9PAV3	F8VZJ2	Nascent polypeptide associated complex subunit alpha	NACA	tr|F8VZJ2|F8VZJ2_HUMAN Nascent polypeptide-associated complex subunit alpha OS=Homo sapiens OX=9606 GN=NACA PE=1 SV=1;tr|F8VNW4|F8VNW4_HUMAN Nascent polypeptide-associated complex subunit alpha (Fragment) OS=Homo sapiens OX=9606 GN=NACA PE=1 SV=1;tr|B4DDI8	2	2	15.016	136	12.648	21.3	207640000
A0A3B3ITZ9;Q9Y2W1	A0A3B3ITZ9	Thyroid hormone receptor associated protein 3	THRAP3	tr|A0A3B3ITZ9|A0A3B3ITZ9_HUMAN Thyroid hormone receptor-associated protein 3 OS=Homo sapiens OX=9606 GN=THRAP3 PE=1 SV=1;sp|Q9Y2W1|TR150_HUMAN Thyroid hormone receptor-associated protein 3 OS=Homo sapiens OX=9606 GN=THRAP3 PE=1 SV=2	4	2	103.52	910	31.741	6.8	206930000
Q6IB58;Q5ST80;Q53HQ0;O75955;A2AB13;A0A0G2JJQ6;A2AB12;A2AB10;A0A140T907;A0A140T9W4;A2AB11;A0A140T9X0;A2VCL5;A2AB09;A0A140T9R1	Q6IB58	Flotillin	FLOT1	tr|Q6IB58|Q6IB58_HUMAN Flotillin OS=Homo sapiens OX=9606 GN=FLOT1 PE=2 SV=1;tr|Q5ST80|Q5ST80_HUMAN Flotillin OS=Homo sapiens OX=9606 GN=FLOT1 PE=2 SV=1;tr|Q53HQ0|Q53HQ0_HUMAN Flotillin (Fragment) OS=Homo sapiens OX=9606 PE=2 SV=1;sp|O75955|FLOT1_HUMAN Flot	2	2	47.337	427	61.986	4.9	198610000
Q86YZ3	Q86YZ3	Hornerin	HRNR S100A18	sp|Q86YZ3|HORN_HUMAN Hornerin OS=Homo sapiens OX=9606 GN=HRNR PE=1 SV=2	7	7	282.39	2850	51.952	8.6	189350000
Q9BTA4;B4DY28;Q6ZMS3;A0A384P5K2;P21291;E9PND2;Q6AI18;E9PP21;B3KVC9;Q6AWD1;B4E2T4;E9PS42;Q59EQ5	Q9BTA4	Epididymis secretory protein Li 286 (Similar to cysteine and glycine-rich protein 1)	HEL-S-286	tr|Q9BTA4|Q9BTA4_HUMAN Epididymis secretory protein Li 286 (Fragment) OS=Homo sapiens OX=9606 GN=HEL-S-286 PE=2 SV=1;tr|B4DY28|B4DY28_HUMAN cDNA FLJ61189, highly similar to Cysteine and glycine-rich protein 1 OS=Homo sapiens OX=9606 PE=2 SV=1;tr|Q6ZMS3|Q6Z	3	3	17.822	168	28.155	33.3	183900000
Q9UMS4;F5H2I0;F5GY56	Q9UMS4	Pre-mRNA-processing factor 19 (EC 2.3.2.27) (Nuclear matrix protein 200) (PRP19/PSO4 homolog) (hPso4) (RING-type E3 ubiquitin transferase PRP19) (Senescence evasion factor)	PRPF19 NMP200 PRP19 SNEV	sp|Q9UMS4|PRP19_HUMAN Pre-mRNA-processing factor 19 OS=Homo sapiens OX=9606 GN=PRPF19 PE=1 SV=1	2	2	55.18	504	18.588	5	182510000
B4DZY9;Q96GI1;B4DE30;E7ENZ3;B4DYC8;B7ZAR1;B4DDU6;B4DZT5;B4DXI1;E9PCA1;B4DX08;Q9BU08;V9HW37;P48643	B4DZY9	cDNA FLJ59103, highly similar to T-complex protein 1 subunit epsilon		tr|B4DZY9|B4DZY9_HUMAN cDNA FLJ59103, highly similar to T-complex protein 1 subunit epsilon OS=Homo sapiens OX=9606 PE=2 SV=1;tr|Q96GI1|Q96GI1_HUMAN TCPE protein (Fragment) OS=Homo sapiens OX=9606 PE=2 SV=1;tr|B4DE30|B4DE30_HUMAN T-complex protein 1 subuni	2	2	32.051	283	14.17	11	182480000
Q9NT12;Q8WV44;Q658W3;D6REK2;H0Y9T3;H0YAD6	Q9NT12	Uncharacterized protein DKFZp434N1710	DKFZp434N1710	tr|Q9NT12|Q9NT12_HUMAN Uncharacterized protein DKFZp434N1710 (Fragment) OS=Homo sapiens OX=9606 GN=DKFZp434N1710 PE=2 SV=2;sp|Q8WV44|TRI41_HUMAN E3 ubiquitin-protein ligase TRIM41 OS=Homo sapiens OX=9606 GN=TRIM41 PE=1 SV=3;tr|Q658W3|Q658W3_HUMAN Uncharact	5	5	33.77	301	49.454	20.9	181820000
P49750;H0YIQ2;Q8NF45;F8VU51;H0YI23;Q86YA8;B4DMQ9	P49750	YLP motif-containing protein 1 (Nuclear protein ZAP3) (ZAP113)	YLPM1 C14orf170 ZAP3	sp|P49750|YLPM1_HUMAN YLP motif-containing protein 1 OS=Homo sapiens OX=9606 GN=YLPM1 PE=1 SV=4;tr|H0YIQ2|H0YIQ2_HUMAN YLP motif-containing protein 1 (Fragment) OS=Homo sapiens OX=9606 GN=YLPM1 PE=1 SV=1;tr|Q8NF45|Q8NF45_HUMAN FLJ00353 protein (Fragment) O	6	6	241.64	2146	38.125	4.8	181530000
Q6LAP8;D9HTE9;P53007;B4DP62	Q6LAP8	Mitochondrial citrate transport protein		tr|Q6LAP8|Q6LAP8_HUMAN Mitochondrial citrate transport protein (Fragment) OS=Homo sapiens OX=9606 PE=3 SV=1;tr|D9HTE9|D9HTE9_HUMAN Plasma membrane citrate carrier OS=Homo sapiens OX=9606 GN=SLC25A1 PE=2 SV=1;sp|P53007|TXTP_HUMAN Tricarboxylate transport pr	2	2	34.787	318	12.653	6.3	181110000
P07814;H6WCP5;V9GYZ6;Q3KQZ8;B4DKX5;B4DP50	P07814	Bifunctional glutamate/proline--tRNA ligase (Bifunctional aminoacyl-tRNA synthetase) (Cell proliferation-inducing gene 32 protein) (Glutamatyl-prolyl-tRNA synthetase) [Includes: Glutamate--tRNA ligase (EC 6.1.1.17) (Glutamyl-tRNA synthetase) (GluRS); Proline--tRNA ligase (EC 6.1.1.15) (Prolyl-tRNA synthetase)]	EPRS1 EPRS GLNS PARS QARS QPRS PIG32	sp|P07814|SYEP_HUMAN Bifunctional glutamate/proline--tRNA ligase OS=Homo sapiens OX=9606 GN=EPRS1 PE=1 SV=5;tr|H6WCP5|H6WCP5_HUMAN glutamate--tRNA ligase OS=Homo sapiens OX=9606 PE=2 SV=1;tr|V9GYZ6|V9GYZ6_HUMAN glutamate--tRNA ligase (Fragment) OS=Homo sap	4	4	170.59	1512	37.023	3.4	178970000
B4E352;P38159;H0Y6E7;H3BT71;B3KRG5;H3BUY5;Q2VIN3;Q96E39	B4E352	cDNA FLJ54953, highly similar to Heterogeneous nuclear ribonucleoprotein G		tr|B4E352|B4E352_HUMAN cDNA FLJ54953, highly similar to Heterogeneous nuclear ribonucleoprotein G OS=Homo sapiens OX=9606 PE=2 SV=1;sp|P38159|RBMX_HUMAN RNA-binding motif protein, X chromosome OS=Homo sapiens OX=9606 GN=RBMX PE=1 SV=3;tr|H0Y6E7|H0Y6E7_HUMA	4	4	38.07	352	26.406	11.4	178340000
Q9BQQ5;E9PLL6;Q6NZ52;P46776;E9PJD9	Q9BQQ5	Ribosomal protein L27a	L27a	tr|Q9BQQ5|Q9BQQ5_HUMAN Ribosomal protein L27a OS=Homo sapiens OX=9606 GN=L27a PE=4 SV=1;tr|E9PLL6|E9PLL6_HUMAN 60S ribosomal protein L27a OS=Homo sapiens OX=9606 GN=RPL27A PE=1 SV=1;tr|Q6NZ52|Q6NZ52_HUMAN 60S ribosomal protein L27a OS=Homo sapiens OX=9606	2	2	12.015	106	35.234	20.8	177980000
P08754;P63096;A0A1W2PRE1;A0A1W2PQK2;A2A2R6;A0A087WTB6;Q5JWD1;A0A1W2PRJ7;A0A6Q8PGR1;A0A087WZE5;A0A1W2PS82;A0A3B3IUA8;A1LQ23;Q5T697;B3KP89;A0A142CHG9;H0Y7E8;P11488;P19087;P09471;A8MTJ3	P08754	Guanine nucleotide-binding protein G(i) subunit alpha-3 (G(i) alpha-3)	GNAI3	sp|P08754|GNAI3_HUMAN Guanine nucleotide-binding protein G(i) subunit alpha-3 OS=Homo sapiens OX=9606 GN=GNAI3 PE=1 SV=3	5	3	40.532	354	17.763	17.5	174030000
F4ZW64;A8K590;F4ZW65;A0A024R7C7;F4ZW66;Q12906;Q59GP7;B4DFG4;B4DDF3;K7EQR9;K7EKJ9;A0A0S2Z5K8;V9HWK4;Q96SI9	F4ZW64	NF90a		tr|F4ZW64|F4ZW64_HUMAN NF90a OS=Homo sapiens OX=9606 PE=2 SV=1;tr|A8K590|A8K590_HUMAN cDNA FLJ77456, highly similar to Homo sapiens interleukin enhancer binding factor 3, 90kDa (ILF3), transcript variant 2, mRNA OS=Homo sapiens OX=9606 PE=2 SV=1;tr|F4ZW65|	3	3	75.96	702	35.908	4.8	171110000
Q53YD7;P26641;Q2F838;B4DSR4;B4DUP0;B4DUK7	Q53YD7	Elongation factor 1-gamma (eEF-1B gamma)	EEF1G hCG_2039458	tr|Q53YD7|Q53YD7_HUMAN Elongation factor 1-gamma OS=Homo sapiens OX=9606 GN=EEF1G PE=2 SV=1;sp|P26641|EF1G_HUMAN Elongation factor 1-gamma OS=Homo sapiens OX=9606 GN=EEF1G PE=1 SV=3;tr|Q2F838|Q2F838_HUMAN Eukaryotic translation elongation factor 1 gamma (F	4	4	50.118	437	28.185	9.6	170020000
E9PMS6;B7Z8W3;A0A1P7ZIM8;F8WD26;F8J2B5;J3KP06;Q8WWI1;A0A0A0MTE2;A0A8V8TKQ1;E9PMT2;E9PMP7;H0Y424;E9PLU6;E9PK58;E9PJ10	E9PMS6	LIM domain 7	LMO7	tr|E9PMS6|E9PMS6_HUMAN LIM domain only protein 7 OS=Homo sapiens OX=9606 GN=LMO7 PE=1 SV=1;tr|B7Z8W3|B7Z8W3_HUMAN cDNA FLJ53272, highly similar to Homo sapiens LIM domain 7 (LMO7), mRNA OS=Homo sapiens OX=9606 PE=2 SV=1;tr|A0A1P7ZIM8|A0A1P7ZIM8_HUMAN LMO7b	7	7	145.42	1275	54.753	7.5	167900000
A0A8C8KIA0;A0A8C8MUD1;Q12904;A0A804HJ47;A0A5F9ZHC5;B4DNK3	A0A8C8KIA0	Aminoacyl tRNA synthetase complex interacting multifunctional protein 1	AIMP1	tr|A0A8C8KIA0|A0A8C8KIA0_HUMAN Aminoacyl tRNA synthase complex-interacting multifunctional protein 1 OS=Homo sapiens OX=9606 GN=AIMP1 PE=1 SV=1;tr|A0A8C8MUD1|A0A8C8MUD1_HUMAN Aminoacyl tRNA synthase complex-interacting multifunctional protein 1 OS=Homo sap	4	4	24.152	222	25.038	30.2	166130000
A0A2X0SSK2;Q96N67;A0A1B0GWE0;B3KRG0;B4DSH0;A0A0U1RR97;A0A0U1RRC1;A0A0U1RQJ5;A4FU72	A0A2X0SSK2	DOCK7	DOCK7	tr|A0A2X0SSK2|A0A2X0SSK2_HUMAN DOCK7 (Fragment) OS=Homo sapiens OX=9606 GN=DOCK7 PE=3 SV=1;sp|Q96N67|DOCK7_HUMAN Dedicator of cytokinesis protein 7 OS=Homo sapiens OX=9606 GN=DOCK7 PE=1 SV=4;tr|A0A1B0GWE0|A0A1B0GWE0_HUMAN Dedicator of cytokinesis protein 7	5	5	198.46	1749	43.477	3.4	163860000
B4DR50;A0A0S2Z4F3;A0A0S2Z480;A0A0S2Z4H1;B4E0T2;P50542;B4DWW0;B4DS19;F5H3X7;F5H5C0;J3KPV0;F5GZ41;F5H0L9;F5GYB4;A0A0S2Z4C1;F5H432;F5GXX3;F5H205;A0A0S2Z4X8;F5H637	B4DR50	cDNA FLJ51948, highly similar to Peroxisomal targeting signal 1 receptor		tr|B4DR50|B4DR50_HUMAN Peroxisomal targeting signal 1 receptor OS=Homo sapiens OX=9606 PE=2 SV=1;tr|A0A0S2Z4F3|A0A0S2Z4F3_HUMAN Peroxisomal targeting signal 1 receptor (Fragment) OS=Homo sapiens OX=9606 GN=PEX5 PE=2 SV=1;tr|A0A0S2Z480|A0A0S2Z480_HUMAN Pero	5	5	66.771	602	46.223	10.8	163720000
A0A024RAI1;P61158;F8WEW2;F8WE84;A0A0A0MTI9;H7C4J1;C9IZN3;Q59GD5;B4DTI0;B7Z9W3;B4DXW1;Q59FV6;Q9C0K3;Q9P1U1	A0A024RAI1	ARP3 actin-related protein 3 homolog (Yeast), isoform CRA_a	ACTR3 hCG_26669	tr|A0A024RAI1|A0A024RAI1_HUMAN Actin-related protein 3 OS=Homo sapiens OX=9606 GN=ACTR3 PE=3 SV=1;sp|P61158|ARP3_HUMAN Actin-related protein 3 OS=Homo sapiens OX=9606 GN=ACTR3 PE=1 SV=3;tr|F8WEW2|F8WEW2_HUMAN Actin-related protein 3 OS=Homo sapiens OX=9606	2	2	47.371	418	15.477	6	162420000
A8K9U0;Q9BWF3;E9PB51;Q9BQ04;E9PLB0;E9PM61;D6R9K7;U3KQD5;J3QRR5	A8K9U0	cDNA FLJ78260, highly similar to Homo sapiens RNA binding motif protein 4, mRNA		tr|A8K9U0|A8K9U0_HUMAN cDNA FLJ78260, highly similar to Homo sapiens RNA binding motif protein 4, mRNA OS=Homo sapiens OX=9606 PE=2 SV=1;sp|Q9BWF3|RBM4_HUMAN RNA-binding protein 4 OS=Homo sapiens OX=9606 GN=RBM4 PE=1 SV=1;tr|E9PB51|E9PB51_HUMAN RNA-binding	3	3	40.283	364	169.06	9.3	160700000
I3L1P8;Q6IBH0;Q02978	I3L1P8	Solute carrier family 25 member 11	SLC25A11	tr|I3L1P8|I3L1P8_HUMAN Mitochondrial 2-oxoglutarate/malate carrier protein (Fragment) OS=Homo sapiens OX=9606 GN=SLC25A11 PE=1 SV=1;tr|Q6IBH0|Q6IBH0_HUMAN SLC25A11 protein OS=Homo sapiens OX=9606 GN=SLC25A11 PE=2 SV=1;sp|Q02978|M2OM_HUMAN Mitochondrial 2-o	2	2	32.182	296	71.506	9.5	158840000
H0YHD0;B3KU43;B4DLQ5;Q5PSV4	B4DH12	protein-ribulosamine 3-kinase (EC 2.7.1.172)		tr|H0YHD0|H0YHD0_HUMAN Breast cancer metastasis-suppressor 1-like protein (Fragment) OS=Homo sapiens OX=9606 GN=BRMS1L PE=1 SV=1;tr|B3KU43|B3KU43_HUMAN cDNA FLJ39177 fis, clone OCBBF2003925, highly similar to Homo sapiens breast cancer metastasis-suppresso	1	1	24.974	215	5.8511	6.5	155510000
A0A024R732;Q13425;A0A0G2JM75;J3KT21;H0YCS0;A0A140TA73	A0A024R732	Syntrophin, beta 2 (Dystrophin-associated protein A1, 59kDa, basic component 2), isoform CRA_a	SNTB2 hCG_28200	tr|A0A024R732|A0A024R732_HUMAN Syntrophin, beta 2 (Dystrophin-associated protein A1, 59kDa, basic component 2), isoform CRA_a OS=Homo sapiens OX=9606 GN=SNTB2 PE=3 SV=1;sp|Q13425|SNTB2_HUMAN Beta-2-syntrophin OS=Homo sapiens OX=9606 GN=SNTB2 PE=1 SV=1	3	3	57.949	540	16.876	7	155140000
A8K6V7;A0A024RDB2;A0A024RDE5;Q9UN86;A0A7I2V382;A0A7I2V647;A0A7I2V3E2;A0A7I2V3P9;A0A7I2YQD9;A0A7I2V572;A0A7I2V547;A0A7I2YQG8;A0A7I2V3Z6;D6RBR0;D6RBW8;D6RAC7;D6RB17;A0A7I2YQS2	A8K6V7	cDNA FLJ76053, highly similar to Homo sapiens Ras-GTPase activating protein SH3 domain-binding protein 2 (G3BP2), transcript variant 3, mRNA		tr|A8K6V7|A8K6V7_HUMAN cDNA FLJ76053, highly similar to Homo sapiens Ras-GTPase activating protein SH3 domain-binding protein 2 (G3BP2), transcript variant 3, mRNA OS=Homo sapiens OX=9606 PE=2 SV=1;tr|A0A024RDB2|A0A024RDB2_HUMAN Ras-GTPase activating prote	3	3	50.816	449	21.925	9.4	154190000
Q6YHK3	Q6YHK3	CD109 antigen (150 kDa TGF-beta-1-binding protein) (C3 and PZP-like alpha-2-macroglobulin domain-containing protein 7) (Platelet-specific Gov antigen) (p180) (r150) (CD antigen CD109)	CD109 CPAMD7	sp|Q6YHK3|CD109_HUMAN CD109 antigen OS=Homo sapiens OX=9606 GN=CD109 PE=1 SV=2	5	5	161.69	1445	33.443	4.6	153400000
Q53HS0;A8K3A8;P47897;Q96AW5;B4DNN3;A0A1B0GVU9;Q9H3A5;Q9BUZ3;B4DDN1;A0A0U1RQQ5;A0A0U1RQT0;A0A1B0GTT3;A0A0U1RQM8;A0A0U1RQU2;H7C0R3;B7Z840;C9J165;A0A0U1RQX9;F2Z2V6;I3QNU8;A0A0U1RQX5;B4DTH6;A0A0U1RRI9;A0A0U1RQE9;A0A0U1RQL2	Q53HS0	glutamine--tRNA ligase (EC 6.1.1.18) (Glutaminyl-tRNA synthetase)		tr|Q53HS0|Q53HS0_HUMAN glutamine--tRNA ligase (Fragment) OS=Homo sapiens OX=9606 PE=2 SV=1;tr|A8K3A8|A8K3A8_HUMAN glutamine--tRNA ligase OS=Homo sapiens OX=9606 PE=2 SV=1;sp|P47897|SYQ_HUMAN Glutamine--tRNA ligase OS=Homo sapiens OX=9606 GN=QARS1 PE=1 SV=1	5	5	87.71	775	53.124	7.4	149450000
V9HWD6;B5BU24;P31946;Q4VY20;A0A0J9YWZ2;Q4VY19;A0A0J9YWE8;Q59EQ2	V9HWD6	Epididymis secretory protein Li 1	HEL-S-1	tr|V9HWD6|V9HWD6_HUMAN Epididymis secretory protein Li 1 OS=Homo sapiens OX=9606 GN=HEL-S-1 PE=2 SV=1;tr|B5BU24|B5BU24_HUMAN 14-3-3 protein beta/alpha OS=Homo sapiens OX=9606 GN=YWHAB PE=2 SV=1;sp|P31946|1433B_HUMAN 14-3-3 protein beta/alpha OS=Homo sapien	3	3	28.082	246	34.898	18.3	148560000
B2R7M3;A0A024QZY1;Q13155	A0A024R326	60S ribosomal protein L29	RPL29 hCG_2000325	tr|B2R7M3|B2R7M3_HUMAN Aminoacyl tRNA synthase complex-interacting multifunctional protein 2 OS=Homo sapiens OX=9606 PE=2 SV=1;tr|A0A024QZY1|A0A024QZY1_HUMAN Aminoacyl tRNA synthase complex-interacting multifunctional protein 2 OS=Homo sapiens OX=9606 GN=J	1	1	35.448	320	9.0446	7.8	147930000
Q9NZI8;D3DTW3	Q9NZI8	Insulin-like growth factor 2 mRNA-binding protein 1 (IGF2 mRNA-binding protein 1) (IMP-1) (IMP1) (Coding region determinant-binding protein) (CRD-BP) (IGF-II mRNA-binding protein 1) (VICKZ family member 1) (Zipcode-binding protein 1) (ZBP-1)	IGF2BP1 CRDBP VICKZ1 ZBP1	sp|Q9NZI8|IF2B1_HUMAN Insulin-like growth factor 2 mRNA-binding protein 1 OS=Homo sapiens OX=9606 GN=IGF2BP1 PE=1 SV=2;tr|D3DTW3|D3DTW3_HUMAN Insulin-like growth factor 2 mRNA binding protein 1 deltaN CRDBP OS=Homo sapiens OX=9606 GN=IGF2BP1 PE=2 SV=1	3	3	63.48	577	17.434	6.9	146870000
A0A8I5KW00;A0A8I5QKQ5;A0A8I5KNU9;A0A8I5KS72;B3KQT9;B3KQT2;A0A8I5KW33;V9HVY3;A0A8I5KT88;P30101;A0A8I5KRV3;A0A8I5KPY2;A0A8I5KXC9;B4DJ98;A0A8I5QJM1;A0A8I5KP58;B4DDM1;A0A8I5KXE2;A0A8I5KYJ6;H7BZJ3	A0A8I5KW00	Protein disulfide-isomerase (EC 5.3.4.1)	PDIA3	tr|A0A8I5KW00|A0A8I5KW00_HUMAN Protein disulfide-isomerase OS=Homo sapiens OX=9606 GN=PDIA3 PE=1 SV=1;tr|A0A8I5QKQ5|A0A8I5QKQ5_HUMAN Protein disulfide-isomerase OS=Homo sapiens OX=9606 GN=PDIA3 PE=1 SV=1;tr|A0A8I5KNU9|A0A8I5KNU9_HUMAN protein disulfide-iso	5	5	50.644	453	30.84	13	145590000
Q5H928;A0A0S2Z434;A0A804HHW5;A0A0S2Z410;Q99714	Q5H928	Hydroxysteroid (17-beta) dehydrogenase 10 (Hydroxysteroid 17-beta dehydrogenase 10)	HSD17B10 RP3-339A18.2-004	tr|Q5H928|Q5H928_HUMAN 3-hydroxyacyl-CoA dehydrogenase type-2 OS=Homo sapiens OX=9606 GN=HSD17B10 PE=1 SV=1;tr|A0A0S2Z434|A0A0S2Z434_HUMAN Hydroxysteroid dehydrogenase 10 isoform 2 OS=Homo sapiens OX=9606 GN=HSD17B10 PE=2 SV=1;tr|A0A804HHW5|A0A804HHW5_HUMA	3	3	17.224	169	34.406	29	142850000
H0Y4X3;B7Z4L7;Q6N037;E1P5S2;B4DRA0;B4DLM0;B3KWX7;Q68DD9;B4E1M7;A0A384NQ03;Q14498;A0A0U1RQH7;Q7Z3L0;Q6MZY7;G3XAC6;A0A0U1RQW2;Q5QP23	H0Y4X3	RNA binding motif protein 39	RBM39	tr|H0Y4X3|H0Y4X3_HUMAN RNA-binding protein 39 (Fragment) OS=Homo sapiens OX=9606 GN=RBM39 PE=1 SV=8;tr|B7Z4L7|B7Z4L7_HUMAN cDNA FLJ59035, highly similar to RNA-binding region-containing protein 2 OS=Homo sapiens OX=9606 PE=2 SV=1;tr|Q6N037|Q6N037_HUMAN RNA	3	3	36.514	336	63.751	12.8	142200000
A0A8I5KRR9;X5DNI9;A8K0D2;A0A1Y1B909;A0A024R5F7;A0A804HJQ7;A0A804HI25;Q9UBM7;A0A1Y1BG54;A0A1Y1BBN3;B4E1K5;E9PM00;A0A0S2Z3U5;E9PRL8;E9PQ71;E9PIP9;E9PJ54;A0A0S2Z3N8;X5D9E1;H0YE57;A0A0S2Z3S3;X5DRD7;A0A804HJI8;A0A804HL56	A0A8I5KRR9	7-dehydrocholesterol reductase	DHCR7	tr|A0A8I5KRR9|A0A8I5KRR9_HUMAN 7-dehydrocholesterol reductase OS=Homo sapiens OX=9606 GN=DHCR7 PE=1 SV=1;tr|X5DNI9|X5DNI9_HUMAN 7-dehydrocholesterol reductase isoform A (Fragment) OS=Homo sapiens OX=9606 GN=DHCR7 PE=2 SV=1;tr|A8K0D2|A8K0D2_HUMAN cDNA FLJ77	3	3	50.611	443	17.906	6.8	141770000
A0A2R8Y6B6;Q7L4Q3;P07203;Q6NSD4;A0A024R2T1;X5D926;A0A7I2YMD7;A0A7I2UQ36	A0A2R8Y6B6	Glutathione peroxidase 1	GPX1	tr|A0A2R8Y6B6|A0A2R8Y6B6_HUMAN Glutathione peroxidase 1 OS=Homo sapiens OX=9606 GN=GPX1 PE=1 SV=1;tr|Q7L4Q3|Q7L4Q3_HUMAN Glutathione peroxidase OS=Homo sapiens OX=9606 GN=GPX1 PE=2 SV=1;sp|P07203|GPX1_HUMAN Glutathione peroxidase 1 OS=Homo sapiens OX=9606	3	2	16.914	157	19.435	28	140810000
E7EMC7;Q13501;E3WH17;E9PFW8;E3W990;B4DE82;C9JRJ8;B4E3V2;D6RBF1;C9J6J8	E7EMC7	Sequestosome 1	SQSTM1	tr|E7EMC7|E7EMC7_HUMAN Sequestosome-1 OS=Homo sapiens OX=9606 GN=SQSTM1 PE=1 SV=1;sp|Q13501|SQSTM_HUMAN Sequestosome-1 OS=Homo sapiens OX=9606 GN=SQSTM1 PE=1 SV=1;tr|E3WH17|E3WH17_HUMAN Tyrosine-protein kinase receptor OS=Homo sapiens OX=9606 GN=SQSTM1-ALK	5	5	41.013	378	304.63	17.5	139150000
B4DZH8;H0YLC0;A1A584;Q03169	B4DVK5	DNA replication licensing factor MCM5 (EC 3.6.4.12)		tr|B4DZH8|B4DZH8_HUMAN cDNA FLJ50311, highly similar to Tumor necrosis factor, alpha-induced protein 2 OS=Homo sapiens OX=9606 PE=2 SV=1;tr|H0YLC0|H0YLC0_HUMAN Tumor necrosis factor alpha-induced protein 2 (Fragment) OS=Homo sapiens OX=9606 GN=TNFAIP2 PE=1	1	1	36.496	323	6.7469	3.4	138770000
A0A384NPH0;Q03252;A0A0A7M1X5	A0A384NPH0	Epididymis secretory sperm binding protein		tr|A0A384NPH0|A0A384NPH0_HUMAN Epididymis secretory sperm binding protein OS=Homo sapiens OX=9606 PE=2 SV=1;sp|Q03252|LMNB2_HUMAN Lamin-B2 OS=Homo sapiens OX=9606 GN=LMNB2 PE=1 SV=4;tr|A0A0A7M1X5|A0A0A7M1X5_HUMAN Lamin B2, isoform CRA_b OS=Homo sapiens OX=	6	6	67.688	600	35.262	10	138400000
Q96HS1	Q96HS1	Serine/threonine-protein phosphatase PGAM5, mitochondrial (EC 3.1.3.16) (Bcl-XL-binding protein v68) (Phosphoglycerate mutase family member 5)	PGAM5	sp|Q96HS1|PGAM5_HUMAN Serine/threonine-protein phosphatase PGAM5, mitochondrial OS=Homo sapiens OX=9606 GN=PGAM5 PE=1 SV=2	4	4	32.004	289	26.287	14.5	138020000
A0A024R167;A0A024R152;Q9Y2D5;C9JVY5;B4E2K2	A0A024R167	HCG28765, isoform CRA_a	hCG_28765	tr|A0A024R167|A0A024R167_HUMAN HCG28765, isoform CRA_a OS=Homo sapiens OX=9606 GN=hCG_28765 PE=4 SV=1;tr|A0A024R152|A0A024R152_HUMAN HCG28765, isoform CRA_b OS=Homo sapiens OX=9606 GN=hCG_28765 PE=3 SV=1;sp|Q9Y2D5|AKAP2_HUMAN A-kinase anchor protein 2 OS=H	4	4	101.87	923	51.232	7.3	137990000
A0A7I2V5B1;D6RG15;A0A7I2V2U8;A0A7I2V5D3;Q6IBS0;B4E0A1;H0Y858	A0A7I2V5B1	HCG2043378, isoform CRA_b (Twinfilin actin binding protein 2)	TWF2 hCG_2043378	tr|A0A7I2V5B1|A0A7I2V5B1_HUMAN HCG2043378, isoform CRA_b OS=Homo sapiens OX=9606 GN=TWF2 PE=1 SV=1;tr|D6RG15|D6RG15_HUMAN Twinfilin-2 OS=Homo sapiens OX=9606 GN=TWF2 PE=1 SV=1;tr|A0A7I2V2U8|A0A7I2V2U8_HUMAN Twinfilin-2 OS=Homo sapiens OX=9606 GN=TWF2 PE=1	2	2	28.366	251	25.056	13.9	137920000
F8VQ14;B7Z4R3;F5GWF6;V9HW96;P78371;Q9H369	F8VQ14	T-complex protein 1 subunit beta (CCT-beta)	CCT2	tr|F8VQ14|F8VQ14_HUMAN T-complex protein 1 subunit beta OS=Homo sapiens OX=9606 GN=CCT2 PE=1 SV=1;tr|B7Z4R3|B7Z4R3_HUMAN T-complex protein 1 subunit beta OS=Homo sapiens OX=9606 PE=2 SV=1;tr|F5GWF6|F5GWF6_HUMAN T-complex protein 1 subunit beta OS=Homo sapi	3	3	44.812	416	23.653	8.7	136000000
A0A024RAC0;Q86V48	A0A024RAC0	Leucine zipper protein 1, isoform CRA_a	LUZP1 hCG_1643237	tr|A0A024RAC0|A0A024RAC0_HUMAN Leucine zipper protein 1, isoform CRA_a OS=Homo sapiens OX=9606 GN=LUZP1 PE=4 SV=1;sp|Q86V48|LUZP1_HUMAN Leucine zipper protein 1 OS=Homo sapiens OX=9606 GN=LUZP1 PE=1 SV=2	5	5	120.3	1076	42.237	6	135090000
C9JC03;B4DZH9;B2R5U3;A0A024R571;Q9H4M9;C9JIJ3;C9IZH1;C9J2Z4;B4DMV9;B4DR44;B4DTR4;Q9NZN3;Q8NCJ3;B4DLA1;A0A024R0S6;Q9NZN4	C9JC03	EH domain containing 1	EHD1	tr|C9JC03|C9JC03_HUMAN EH domain-containing protein 1 (Fragment) OS=Homo sapiens OX=9606 GN=EHD1 PE=1 SV=1;tr|B4DZH9|B4DZH9_HUMAN cDNA FLJ55166, highly similar to EH-domain-containing protein 1 OS=Homo sapiens OX=9606 PE=2 SV=1;tr|B2R5U3|B2R5U3_HUMAN EH-do	4	4	42.737	374	23.49	12.8	132660000
A0A024QZ63;Q92614;B4E0T8;B4DYM1;B4DZ32	A0A024QZ63	HCG27198, isoform CRA_c	hCG_27198	tr|A0A024QZ63|A0A024QZ63_HUMAN HCG27198, isoform CRA_c OS=Homo sapiens OX=9606 GN=hCG_27198 PE=3 SV=1;sp|Q92614|MY18A_HUMAN Unconventional myosin-XVIIIa OS=Homo sapiens OX=9606 GN=MYO18A PE=1 SV=3;tr|B4E0T8|B4E0T8_HUMAN cDNA FLJ59649, highly similar to Myo	4	4	231.24	2039	25.516	3.2	132510000
D0PNI1;E7EX29;P63104;E5RGE1;Q6LD62;E5RIR4;E9PD24;E7EVZ2;B7Z2E6;H0YB80;E7ESK7;B0AZS6	D0PNI1	Epididymis luminal protein 4 (Epididymis secretory protein Li 3) (Epididymis secretory protein Li 93) (Tyrosine 3-monooxygenase/tryptophan 5-monooxygenase activation protein zeta polypeptide) (Tyrosine 3-monooxygenase/tryptophan 5-monooxygenase activation protein, zeta polypeptide, isoform CRA_a)	YWHAZ HEL-S-3 HEL-S-93 HEL4 hCG_2009146	tr|D0PNI1|D0PNI1_HUMAN Epididymis luminal protein 4 OS=Homo sapiens OX=9606 GN=YWHAZ PE=2 SV=1;tr|E7EX29|E7EX29_HUMAN 14-3-3 protein zeta/delta (Fragment) OS=Homo sapiens OX=9606 GN=YWHAZ PE=1 SV=1;sp|P63104|1433Z_HUMAN 14-3-3 protein zeta/delta OS=Homo sa	2	2	27.745	245	14.88	10.6	131290000
D6RF44;H0YA96;D6RAF8;H0Y8G5;Q12771;B4DTC3;A0A024RDF4;A0A024RDB4;A1LU37;Q14103;D6RD83;D6RBQ9;B4E0W4	D6RF44	Heterogeneous nuclear ribonucleoprotein D	HNRNPD	tr|D6RF44|D6RF44_HUMAN Heterogeneous nuclear ribonucleoprotein D0 (Fragment) OS=Homo sapiens OX=9606 GN=HNRNPD PE=1 SV=8;tr|H0YA96|H0YA96_HUMAN Heterogeneous nuclear ribonucleoprotein D0 (Fragment) OS=Homo sapiens OX=9606 GN=HNRNPD PE=1 SV=1;tr|D6RAF8|D6RA	2	2	12.553	111	18.77	21.6	130530000
J3QLE5;Q6LBS1;Q66K91;Q5XPV6;B4DVS0;X5DP00;Q53HE7;Q9UIS4;Q15182;P63162;P14678	J3QLE5	Small nuclear ribonucleoprotein polypeptide N	SNRPN	tr|J3QLE5|J3QLE5_HUMAN Small nuclear ribonucleoprotein-associated protein N (Fragment) OS=Homo sapiens OX=9606 GN=SNRPN PE=1 SV=1;tr|Q6LBS1|Q6LBS1_HUMAN SmB /B autoimmune antigene (Fragment) OS=Homo sapiens OX=9606 PE=2 SV=1;tr|Q66K91|Q66K91_HUMAN Small n	2	2	17.546	169	12.872	5.3	130530000
Q14571	Q14571	Inositol 1,4,5-trisphosphate receptor type 2 (IP3 receptor isoform 2) (IP3R 2) (InsP3R2) (Type 2 inositol 1,4,5-trisphosphate receptor) (Type 2 InsP3 receptor)	ITPR2	sp|Q14571|ITPR2_HUMAN Inositol 1,4,5-trisphosphate receptor type 2 OS=Homo sapiens OX=9606 GN=ITPR2 PE=1 SV=2	5	3	308.06	2701	17.47	2.1	129480000
A0A0D9SFE5;Q6DC98;E9PBF6;P20700;A0A0D9SFY5;B4DZT3	A0A0D9SFE5	Lamin B1 (Lamin B1, isoform CRA_a)	LMNB1 hCG_27033	tr|A0A0D9SFE5|A0A0D9SFE5_HUMAN Lamin B1, isoform CRA_a OS=Homo sapiens OX=9606 GN=LMNB1 PE=1 SV=1;tr|Q6DC98|Q6DC98_HUMAN LMNB1 protein (Fragment) OS=Homo sapiens OX=9606 GN=LMNB1 PE=2 SV=1;tr|E9PBF6|E9PBF6_HUMAN Lamin-B1 OS=Homo sapiens OX=9606 GN=LMNB1 PE	3	3	37.581	329	38.009	10.9	127540000
D6R9P3;D6RD18;B4DMY3;D6RBZ0;Q53F64;Q99729	D6R9P3	Heterogeneous nuclear ribonucleoprotein A/B	HNRNPAB	tr|D6R9P3|D6R9P3_HUMAN Heterogeneous nuclear ribonucleoprotein A/B OS=Homo sapiens OX=9606 GN=HNRNPAB PE=1 SV=1;tr|D6RD18|D6RD18_HUMAN Heterogeneous nuclear ribonucleoprotein A/B OS=Homo sapiens OX=9606 GN=HNRNPAB PE=1 SV=1;tr|B4DMY3|B4DMY3_HUMAN cDNA FLJ6	1	1	30.302	280	12.811	4.6	125380000
B4DQT7;Q8N395;J3KS31;J3QRS9;Q59G94;X6R4W8;O43670	B4DQT7	cDNA FLJ58272, highly similar to Zinc finger protein 207		tr|B4DQT7|B4DQT7_HUMAN cDNA FLJ58272, highly similar to Zinc finger protein 207 OS=Homo sapiens OX=9606 PE=2 SV=1;tr|Q8N395|Q8N395_HUMAN Uncharacterized protein DKFZp761N202 (Fragment) OS=Homo sapiens OX=9606 GN=DKFZp761N202 PE=2 SV=1;tr|J3KS31|J3KS31_HUMA	2	2	37.768	358	11.134	10.3	124610000
Q8N4Q4;E7ETN8;Q8NF03;Q96PP8	H7C4C8	Chaperonin containing TCP1 subunit 8	CCT8	tr|Q8N4Q4|Q8N4Q4_HUMAN Similar to guanylate binding protein 5 (Fragment) OS=Homo sapiens OX=9606 PE=2 SV=1;tr|E7ETN8|E7ETN8_HUMAN Guanylate-binding protein 5 (Fragment) OS=Homo sapiens OX=9606 GN=GBP5 PE=1 SV=1;tr|Q8NF03|Q8NF03_HUMAN FLJ00401 protein (Frag	1	1	55.07	481	5.77	2.1	123380000
H3BRG4;P22695;H3BSJ9;H3BUE4;H3BUI9;H3BP04;A0A087WVZ4	H3BRG4	Ubiquinol-cytochrome c reductase core protein 2	UQCRC2	tr|H3BRG4|H3BRG4_HUMAN Cytochrome b-c1 complex subunit 2, mitochondrial OS=Homo sapiens OX=9606 GN=UQCRC2 PE=1 SV=1;sp|P22695|QCR2_HUMAN Cytochrome b-c1 complex subunit 2, mitochondrial OS=Homo sapiens OX=9606 GN=UQCRC2 PE=1 SV=3;tr|H3BSJ9|H3BSJ9_HUMAN Cyt	4	4	44.634	412	32.811	17.2	120900000
B7ZA86;V9HW98;G9K389;G9K388;P62258;K7EM20;B3KT37	B7ZA86	cDNA, FLJ79100, highly similar to 14-3-3 protein epsilon (14-3-3E)		tr|B7ZA86|B7ZA86_HUMAN cDNA, FLJ79100, highly similar to 14-3-3 protein epsilon (14-3-3E) OS=Homo sapiens OX=9606 PE=2 SV=1;tr|V9HW98|V9HW98_HUMAN Epididymis luminal protein 2 OS=Homo sapiens OX=9606 GN=HEL2 PE=1 SV=1;tr|G9K389|G9K389_HUMAN YWHAE/FAM22B fu	3	3	18.979	168	17.882	14.3	119820000
Q59GE4;P46783;A0A2R8Y6L3;F6U211;A0A2R8Y7H1;A0A2R8YFH6;A0A1W2PQS6;Q9NQ39	Q59GE4	Ribosomal protein S10 variant		tr|Q59GE4|Q59GE4_HUMAN Ribosomal protein S10 variant (Fragment) OS=Homo sapiens OX=9606 PE=3 SV=1;sp|P46783|RS10_HUMAN 40S ribosomal protein S10 OS=Homo sapiens OX=9606 GN=RPS10 PE=1 SV=1;tr|A0A2R8Y6L3|A0A2R8Y6L3_HUMAN RPS10-NUDT3 readthrough (Fragment) OS	2	2	19.86	174	12.822	13.8	119160000
B4DW34;Q92485;B4DEC6;F8VWW8;Q5T0Y8;B4DE65	B4DW34	Acid sphingomyelinase-like phosphodiesterase		tr|B4DW34|B4DW34_HUMAN Acid sphingomyelinase-like phosphodiesterase OS=Homo sapiens OX=9606 PE=2 SV=1;sp|Q92485|ASM3B_HUMAN Acid sphingomyelinase-like phosphodiesterase 3b OS=Homo sapiens OX=9606 GN=SMPDL3B PE=1 SV=2;tr|B4DEC6|B4DEC6_HUMAN cDNA FLJ61214, h	3	3	50.785	455	21.982	8.6	118950000
Q8NB80;A0A0B4J1Z1;B4DEK2;C9JAB2;Q16629	Q8NB80	cDNA FLJ34106 fis, clone FCBBF3008073, highly similar to SPLICING FACTOR, ARGININE/SERINE-RICH 7		tr|Q8NB80|Q8NB80_HUMAN cDNA FLJ34106 fis, clone FCBBF3008073, highly similar to SPLICING FACTOR, ARGININE/SERINE-RICH 7 OS=Homo sapiens OX=9606 PE=2 SV=1;tr|A0A0B4J1Z1|A0A0B4J1Z1_HUMAN Serine/arginine-rich-splicing factor 7 OS=Homo sapiens OX=9606 GN=SRSF7	2	2	15.862	137	11.105	19	114940000
B4DUI5;V9HWK1;P60174;Q53HE2;Q2QD09;U3KPS5;U3KQF3;U3KPZ0	B4DUI5	Triosephosphate isomerase (EC 5.3.1.1)		tr|B4DUI5|B4DUI5_HUMAN Triosephosphate isomerase OS=Homo sapiens OX=9606 PE=2 SV=1;tr|V9HWK1|V9HWK1_HUMAN Triosephosphate isomerase OS=Homo sapiens OX=9606 GN=HEL-S-49 PE=2 SV=1;sp|P60174|TPIS_HUMAN Triosephosphate isomerase OS=Homo sapiens OX=9606 GN=TPI1	4	4	22.871	213	23.113	23.5	114540000
D3YTB1;A0A024R2G7;F8W727;P62910	B3KXS7	cDNA FLJ45975 fis, clone PLACE7018479, highly similar to 182 kDa tankyrase 1-binding protein		tr|D3YTB1|D3YTB1_HUMAN 60S ribosomal protein L32 (Fragment) OS=Homo sapiens OX=9606 GN=RPL32 PE=1 SV=1;tr|A0A024R2G7|A0A024R2G7_HUMAN Ribosomal protein L32, isoform CRA_a OS=Homo sapiens OX=9606 GN=RPL32 PE=3 SV=1;tr|F8W727|F8W727_HUMAN 60S ribosomal prote	1	1	15.616	133	12.658	9.8	114000000
A0A024R8L8;Q92817;A8K2R8;K7EKI0;B7ZLH8;K7EQ87	A0A024R8L8	Envoplakin, isoform CRA_a	EVPL hCG_1989310	tr|A0A024R8L8|A0A024R8L8_HUMAN Envoplakin, isoform CRA_a OS=Homo sapiens OX=9606 GN=EVPL PE=4 SV=1;sp|Q92817|EVPL_HUMAN Envoplakin OS=Homo sapiens OX=9606 GN=EVPL PE=1 SV=3;tr|A8K2R8|A8K2R8_HUMAN cDNA FLJ77044, highly similar to Homo sapiens envoplakin (EV	4	4	231.63	2033	46.294	3.6	111650000
Q8N5A0;A0A087WUT6;O60841;A0JLR8;Q05CQ1;B3KM86;D3DVI5	Q8N5A0	Eukaryotic translation initiation factor 5B (Translation initiation factor IF-2)	EIF5B	tr|Q8N5A0|Q8N5A0_HUMAN Eukaryotic translation initiation factor 5B OS=Homo sapiens OX=9606 GN=EIF5B PE=1 SV=1;tr|A0A087WUT6|A0A087WUT6_HUMAN Eukaryotic translation initiation factor 5B OS=Homo sapiens OX=9606 GN=EIF5B PE=1 SV=1;sp|O60841|IF2P_HUMAN Eukaryo	3	3	138.8	1220	17.846	3.8	111450000
A0A3B3ISC6;A0A3B3IT15;A0A3B3IS84;P53621;A0A3B3ITI7;A0A3B3IU78;A0A3B3ISK1;A0A3B3ITV3	A0A3B3ISC6	COPI coat complex subunit alpha	COPA	tr|A0A3B3ISC6|A0A3B3ISC6_HUMAN Coatomer subunit alpha (Fragment) OS=Homo sapiens OX=9606 GN=COPA PE=1 SV=1;tr|A0A3B3IT15|A0A3B3IT15_HUMAN Coatomer subunit alpha OS=Homo sapiens OX=9606 GN=COPA PE=1 SV=1;tr|A0A3B3IS84|A0A3B3IS84_HUMAN Coatomer subunit alpha	4	4	114.87	1024	29.369	3.7	109530000
Q7Z406;M0QY43;B3KWH4;B4E177;A1L2Z2;B3KV65	Q7Z406	Myosin-14 (Myosin heavy chain 14) (Myosin heavy chain, non-muscle IIc) (Non-muscle myosin heavy chain IIc) (NMHC II-C)	MYH14 KIAA2034 FP17425	sp|Q7Z406|MYH14_HUMAN Myosin-14 OS=Homo sapiens OX=9606 GN=MYH14 PE=1 SV=2;tr|M0QY43|M0QY43_HUMAN Myosin-14 (Fragment) OS=Homo sapiens OX=9606 GN=MYH14 PE=1 SV=8;tr|B3KWH4|B3KWH4_HUMAN cDNA FLJ43092 fis, clone COLON2002520, highly similar to Myosin-14 (Fra	16	2	227.87	1995	11.721	6.8	108420000
Q64FY1;Q7Z591	Q96T67	TOB3		tr|Q64FY1|Q64FY1_HUMAN AKNA transcript B1 (Fragment) OS=Homo sapiens OX=9606 GN=AKNA PE=2 SV=1;sp|Q7Z591|AKNA_HUMAN Microtubule organization protein AKNA OS=Homo sapiens OX=9606 GN=AKNA PE=1 SV=2	1	1	146.31	1364	6.1752	1.8	108290000
Q9UMY3;Q8N5M8;Q9UMY2;B3KSC3;A0A286YF22;A0A2C9F2M7;V9HW79;O43175;Q96RV7;Q96RV6;A0A286YFA2	Q9UMY3	3-phosphoglycerate dehydrogenase	PGDH3	tr|Q9UMY3|Q9UMY3_HUMAN 3-phosphoglycerate dehydrogenase (Fragment) OS=Homo sapiens OX=9606 GN=PGDH3 PE=2 SV=1;tr|Q8N5M8|Q8N5M8_HUMAN PHGDH protein (Fragment) OS=Homo sapiens OX=9606 GN=PHGDH PE=2 SV=3;tr|Q9UMY2|Q9UMY2_HUMAN 3-phosphoglycerate dehydrogenase	2	2	24.159	230	12.323	9.1	107400000
Q9NSS8;B2R9I9;A0MNP2;Q96DI7	Q9NSS8	Small nuclear ribonucleoprotein U5 subunit 40 (Uncharacterized protein DKFZp434D199) (WD repeat domain 57 (U5 snRNP specific), isoform CRA_b)	SNRNP40 DKFZp434D199 WDR57 hCG_20041	tr|Q9NSS8|Q9NSS8_HUMAN U5 small nuclear ribonucleoprotein 40 kDa protein OS=Homo sapiens OX=9606 GN=SNRNP40 PE=1 SV=1;tr|B2R9I9|B2R9I9_HUMAN cDNA, FLJ94417, highly similar to Homo sapiens WD repeat domain 57 (U5 snRNP specific) (WDR57), mRNA OS=Homo sapien	2	2	14.262	127	12.249	15.7	106560000
H0Y2V1;H7C4C5;A0A024R2V0;B5MEG9;F8W9U4;Q86Y04;A0A804HKE7;E7EVA0;P27816;B4DSQ1;Q8NDS5	H0Y2V1	Microtubule-associated protein	MAP4	tr|H0Y2V1|H0Y2V1_HUMAN Microtubule-associated protein (Fragment) OS=Homo sapiens OX=9606 GN=MAP4 PE=1 SV=1;tr|H7C4C5|H7C4C5_HUMAN Microtubule-associated protein (Fragment) OS=Homo sapiens OX=9606 GN=MAP4 PE=1 SV=1;tr|A0A024R2V0|A0A024R2V0_HUMAN Microtubule	2	2	48.646	463	19.265	6.9	106080000
E4W6B6;B2R4D8;A0A024R1V4;K7ELC7;P61353	G3V3F3	Paired box 8	PAX8	tr|E4W6B6|E4W6B6_HUMAN 60S ribosomal protein L27 (Fragment) OS=Homo sapiens OX=9606 GN=RPL27 PE=2 SV=1;tr|B2R4D8|B2R4D8_HUMAN 60S ribosomal protein L27 OS=Homo sapiens OX=9606 PE=2 SV=1;tr|A0A024R1V4|A0A024R1V4_HUMAN 60S ribosomal protein L27 OS=Homo sapie	1	1	14.257	126	27.958	16.7	104900000
Q9NPD3;E9PI41;E9PPI9	Q9NPD3	Exosome complex component RRP41 (Exosome component 4) (Ribosomal RNA-processing protein 41) (p12A)	EXOSC4 RRP41 SKI6	sp|Q9NPD3|EXOS4_HUMAN Exosome complex component RRP41 OS=Homo sapiens OX=9606 GN=EXOSC4 PE=1 SV=3;tr|E9PI41|E9PI41_HUMAN Exosome complex component RRP41 (Fragment) OS=Homo sapiens OX=9606 GN=EXOSC4 PE=1 SV=8	3	3	26.383	245	33.64	15.9	103170000
Q9NR12;D6RF83;H7BYK4;D6RH06	Q9NR12	PDZ and LIM domain protein 7 (LIM mineralization protein) (LMP) (Protein enigma)	PDLIM7 ENIGMA	sp|Q9NR12|PDLI7_HUMAN PDZ and LIM domain protein 7 OS=Homo sapiens OX=9606 GN=PDLIM7 PE=1 SV=1	2	2	49.844	457	17.832	5.3	98901000
H0YJ63;G3V438;H0YJG7;O95433	K7EMT0	Splicing factor 3a subunit 2	SF3A2	tr|H0YJ63|H0YJ63_HUMAN Activator of 90 kDa heat shock protein ATPase homolog 1 (Fragment) OS=Homo sapiens OX=9606 GN=AHSA1 PE=1 SV=1;tr|G3V438|G3V438_HUMAN Activator of 90 kDa heat shock protein ATPase homolog 1 (Fragment) OS=Homo sapiens OX=9606 GN=AHSA1	1	1	10.031	90	7.2016	24.4	96417000
B7Z9L0;B7Z2Z8;A8K3C3;P50991;B7Z2F4	B7Z9L0	T-complex protein 1 subunit delta		tr|B7Z9L0|B7Z9L0_HUMAN T-complex protein 1 subunit delta OS=Homo sapiens OX=9606 PE=2 SV=1;tr|B7Z2Z8|B7Z2Z8_HUMAN T-complex protein 1 subunit delta OS=Homo sapiens OX=9606 PE=2 SV=1;tr|A8K3C3|A8K3C3_HUMAN T-complex protein 1 subunit delta OS=Homo sapiens O	1	1	52.33	483	11.781	2.7	96116000
A0A6M4C8X9	Q8N4C5	DNAJC10 protein	DNAJC10	tr|A0A6M4C8X9|A0A6M4C8X9_HUMAN Docking protein 3 OS=Homo sapiens OX=9606 GN=DOK3 PE=4 SV=1	1	1	24.737	228	5.9825	4.4	95722000
H0YLP6;Q59F34;H0YMF4;H0YKD8;P46779	H0YLP6	60S ribosomal protein L28	RPL28	tr|H0YLP6|H0YLP6_HUMAN 60S ribosomal protein L28 OS=Homo sapiens OX=9606 GN=RPL28 PE=1 SV=1;tr|Q59F34|Q59F34_HUMAN 60S ribosomal protein L28 (Fragment) OS=Homo sapiens OX=9606 PE=2 SV=1;tr|H0YMF4|H0YMF4_HUMAN 60S ribosomal protein L28 OS=Homo sapiens OX=96	3	3	9.657	89	17.28	28.1	95299000
Q9H089;H7C2X7	Q9H089	Large subunit GTPase 1 homolog (hLsg1) (EC 3.6.1.-)	LSG1	sp|Q9H089|LSG1_HUMAN Large subunit GTPase 1 homolog OS=Homo sapiens OX=9606 GN=LSG1 PE=1 SV=2	2	2	75.225	658	29.328	5	95157000
Q53G34;Q9Y6C9	Q6ZW05	Patched domain-containing protein 4 (p53-regulated patched protein)	PTCHD4 C6orf138 PTCH53	tr|Q53G34|Q53G34_HUMAN Mitochondrial carrier homolog 2 variant (Fragment) OS=Homo sapiens OX=9606 PE=2 SV=1;sp|Q9Y6C9|MTCH2_HUMAN Mitochondrial carrier homolog 2 OS=Homo sapiens OX=9606 GN=MTCH2 PE=1 SV=1	1	1	33.308	303	6.3803	6.9	95148000
I3L3H2;A0A024R8W0;P38919;Q59GT8;J3QL52;Q5JWW0;J3QQP0;E9PBH4;F8WE11	I3L3H2	RNA helicase (EC 3.6.4.13)	EIF4A3	tr|I3L3H2|I3L3H2_HUMAN RNA helicase OS=Homo sapiens OX=9606 GN=EIF4A3 PE=1 SV=2;tr|A0A024R8W0|A0A024R8W0_HUMAN RNA helicase OS=Homo sapiens OX=9606 GN=DDX48 PE=3 SV=1;sp|P38919|IF4A3_HUMAN Eukaryotic initiation factor 4A-III OS=Homo sapiens OX=9606 GN=EIF4	5	3	44.511	390	18.185	12.6	93691000
E9PG15;P27348;Q53RR5;Q53S41;B4DMT8	E9PG15	Tyrosine 3-monooxygenase/tryptophan 5-monooxygenase activation protein theta	YWHAQ	tr|E9PG15|E9PG15_HUMAN 14-3-3 protein theta (Fragment) OS=Homo sapiens OX=9606 GN=YWHAQ PE=1 SV=1;sp|P27348|1433T_HUMAN 14-3-3 protein theta OS=Homo sapiens OX=9606 GN=YWHAQ PE=1 SV=1;tr|Q53RR5|Q53RR5_HUMAN Uncharacterized protein YWHAQ (Fragment) OS=Homo	2	2	17.048	149	13.419	17.4	93327000
Q59GW5;D3DTY9;Q14258;I3L2W4;A0A3B3IUA7	Q59GW5	Tripartite motif-containing 25 variant		tr|Q59GW5|Q59GW5_HUMAN Tripartite motif-containing 25 variant (Fragment) OS=Homo sapiens OX=9606 PE=2 SV=1;tr|D3DTY9|D3DTY9_HUMAN Tripartite motif-containing 25, isoform CRA_a OS=Homo sapiens OX=9606 GN=TRIM25 PE=4 SV=1;sp|Q14258|TRI25_HUMAN E3 ubiquitin/I	3	3	72.249	644	17.412	7.6	91466000
Q01081;Q7Z780;B5BU08	Q01081	Splicing factor U2AF 35 kDa subunit (U2 auxiliary factor 35 kDa subunit) (U2 small nuclear RNA auxiliary factor 1) (U2 snRNP auxiliary factor small subunit)	U2AF1 U2AF35 U2AFBP FP793	sp|Q01081|U2AF1_HUMAN Splicing factor U2AF 35 kDa subunit OS=Homo sapiens OX=9606 GN=U2AF1 PE=1 SV=3;tr|Q7Z780|Q7Z780_HUMAN U2 small nuclear RNA auxiliary factor 1 OS=Homo sapiens OX=9606 GN=U2AF1 PE=1 SV=1;tr|B5BU08|B5BU08_HUMAN U2 small nuclear RNA auxil	2	2	27.872	240	19.11	11.2	90557000
Q9Y3Z3;A0A2R8YDI8;A0A2R8Y586;A0A804HL67;A0A2R8YF51;A0A2R8Y5D2;Q59H15;A0A2R8YD90;A0A2R8YCS7	Q9Y3Z3	Deoxynucleoside triphosphate triphosphohydrolase SAMHD1 (dNTPase) (EC 3.1.5.-) (Dendritic cell-derived IFNG-induced protein) (DCIP) (Monocyte protein 5) (MOP-5) (SAM domain and HD domain-containing protein 1) (hSAMHD1)	SAMHD1 MOP5	sp|Q9Y3Z3|SAMH1_HUMAN Deoxynucleoside triphosphate triphosphohydrolase SAMHD1 OS=Homo sapiens OX=9606 GN=SAMHD1 PE=1 SV=2;tr|A0A2R8YDI8|A0A2R8YDI8_HUMAN Deoxynucleoside triphosphate triphosphohydrolase SAMHD1 (Fragment) OS=Homo sapiens OX=9606 GN=SAMHD1 PE	2	2	72.2	626	12.203	5	90372000
P62851	P62851	Small ribosomal subunit protein eS25 (40S ribosomal protein S25)	RPS25	sp|P62851|RS25_HUMAN 40S ribosomal protein S25 OS=Homo sapiens OX=9606 GN=RPS25 PE=1 SV=1	2	2	13.742	125	25.471	16.8	89950000
A0A5F9ZHJ7;A0A140VJX1;A0A5F9ZHL1;P24752;A0A5F9ZHL7;E9PRQ6;A0A5F9ZHH9;A0A5F9ZHD4;A0A5F9ZI66;A0A5F9ZHJ0	A0A5F9ZHJ7	Acetyl-CoA acetyltransferase 1	ACAT1	tr|A0A5F9ZHJ7|A0A5F9ZHJ7_HUMAN Acetyl-CoA acetyltransferase, mitochondrial OS=Homo sapiens OX=9606 GN=ACAT1 PE=1 SV=1;tr|A0A140VJX1|A0A140VJX1_HUMAN Testicular tissue protein Li 198 OS=Homo sapiens OX=9606 PE=2 SV=1;tr|A0A5F9ZHL1|A0A5F9ZHL1_HUMAN Acetyl-Co	2	2	33.504	315	57.802	9.5	88940000
A0A494C0D1;B7Z438;Q6IAL5;B2R8A1;A8K4W7;P53597	B3KWD0	cDNA FLJ42779 fis, clone BRAWH3005300, highly similar to Exportin-1		tr|A0A494C0D1|A0A494C0D1_HUMAN Succinate--CoA ligase [ADP/GDP-forming] subunit alpha, mitochondrial OS=Homo sapiens OX=9606 GN=SUCLG1 PE=1 SV=1;tr|B7Z438|B7Z438_HUMAN cDNA FLJ56352, highly similar to Succinyl-CoA ligase (GDP-forming) subunit alpha, mitocho	1	1	22.458	211	6.9176	7.6	88898000
A8MW50;A0A3B3IS95;Q5U077;A0A5F9ZHM4;P07195;F5H793;C9J7H8	A0A6M4C8X9	Docking protein 3	DOK3	tr|A8MW50|A8MW50_HUMAN L-lactate dehydrogenase (Fragment) OS=Homo sapiens OX=9606 GN=LDHB PE=1 SV=1;tr|A0A3B3IS95|A0A3B3IS95_HUMAN L-lactate dehydrogenase OS=Homo sapiens OX=9606 PE=3 SV=1;tr|Q5U077|Q5U077_HUMAN L-lactate dehydrogenase OS=Homo sapiens OX=9	2	1	25.218	232	6.5418	12.1	88630000
A0A1S5UZ31;Q9H2D6;H0Y5J9;Q8TCM3;F6WYE2;F6TR96	A0A1S5UZ31	TRIO and F-actin-binding protein	TRIOBP	tr|A0A1S5UZ31|A0A1S5UZ31_HUMAN TRIO and F-actin-binding protein OS=Homo sapiens OX=9606 GN=TRIOBP PE=2 SV=1;sp|Q9H2D6|TARA_HUMAN TRIO and F-actin-binding protein OS=Homo sapiens OX=9606 GN=TRIOBP PE=1 SV=3;tr|H0Y5J9|H0Y5J9_HUMAN TRIO and F-actin-binding pr	3	3	254.77	2305	19.27	1.4	87653000
B4DTV0;Q09666;E9PQE3;E9PJZ0;E9PKR9;E9PJC6;E9PLK4;Q96EC4;Q9BVU3;Q8N274	B4DTV0	cDNA FLJ57801, highly similar to Homo sapiens AHNAK nucleoprotein (desmoyokin) (AHNAK), transcript variant 1, mRNA		tr|B4DTV0|B4DTV0_HUMAN cDNA FLJ57801, highly similar to Homo sapiens AHNAK nucleoprotein (desmoyokin) (AHNAK), transcript variant 1, mRNA (Fragment) OS=Homo sapiens OX=9606 PE=2 SV=1;sp|Q09666|AHNK_HUMAN Neuroblast differentiation-associated protein AHNAK	3	3	114.14	1079	30.299	4.7	87392000
A0A7P0S5H5;P60866;E5RIP1;E5RJX2;G3XAN0	A0A7P0S5H5	40S ribosomal protein S20	RPS20	tr|A0A7P0S5H5|A0A7P0S5H5_HUMAN 40S ribosomal protein S20 (Fragment) OS=Homo sapiens OX=9606 GN=RPS20 PE=1 SV=1;sp|P60866|RS20_HUMAN 40S ribosomal protein S20 OS=Homo sapiens OX=9606 GN=RPS20 PE=1 SV=1;tr|E5RIP1|E5RIP1_HUMAN 40S ribosomal protein S20 OS=Hom	1	1	15.312	136	11.895	8.1	86835000
Q70T18;Q59H57;B4E312;B4DR70;A0A0J9YYE0;A8K4H1;Q8TBR3;Q6IBQ5;H3BPE7;Q13344;P35637;Q92804	Q70T18	BBF2H7/FUS protein		tr|Q70T18|Q70T18_HUMAN BBF2H7/FUS protein (Fragment) OS=Homo sapiens OX=9606 PE=2 SV=1;tr|Q59H57|Q59H57_HUMAN Fusion (Involved in t(12;16) in malignant liposarcoma) isoform a variant (Fragment) OS=Homo sapiens OX=9606 PE=2 SV=1;tr|B4E312|B4E312_HUMAN cDNA	2	2	16.107	157	12.607	14.6	86247000
P31947	P31947	14-3-3 protein sigma (Epithelial cell marker protein 1) (Stratifin)	SFN HME1	sp|P31947|1433S_HUMAN 14-3-3 protein sigma OS=Homo sapiens OX=9606 GN=SFN PE=1 SV=1	2	2	27.774	248	11.147	10.9	85854000
B7Z2E2;Q53GR7;Q9UJS0;B3KMV8;O75746	B7Z2E2	cDNA FLJ54671, highly similar to Calcium-binding mitochondrial carrier protein Aralar2		tr|B7Z2E2|B7Z2E2_HUMAN cDNA FLJ54671, highly similar to Calcium-binding mitochondrial carrier protein Aralar2 OS=Homo sapiens OX=9606 PE=2 SV=1;tr|Q53GR7|Q53GR7_HUMAN Solute carrier family 25, member 13 (Citrin) variant (Fragment) OS=Homo sapiens OX=9606 P	2	2	62.286	567	11.399	4.6	85695000
A0A7I2V4L7;B1ANR0;Q6IQ30;Q13310;Q15164;Q147Y3;Q3B867;Q59GZ7;H0YEU6;Q53GL4;H0Y5F5;A0A7I2V598;A0A7I2V5W9;A0A7I2V4V6	A0A7I2V4L7	Polyadenylate-binding protein (PABP)	PABPC4	tr|A0A7I2V4L7|A0A7I2V4L7_HUMAN Polyadenylate-binding protein OS=Homo sapiens OX=9606 GN=PABPC4 PE=1 SV=1;tr|B1ANR0|B1ANR0_HUMAN Polyadenylate-binding protein OS=Homo sapiens OX=9606 GN=PABPC4 PE=1 SV=1;tr|Q6IQ30|Q6IQ30_HUMAN Polyadenylate-binding protein O	2	1	66.499	601	12.346	5.2	85660000
E9PLJ3;B4E112;E9PQB7;G3V1A4;E9PP50;V9HWI5;Q549N0;E9PK25;Q9Y281;P23528	C9JZB0	phosphoinositide 5-phosphatase (EC 3.1.3.36)	INPP5K	tr|E9PLJ3|E9PLJ3_HUMAN Cofilin-1 (Fragment) OS=Homo sapiens OX=9606 GN=CFL1 PE=1 SV=1;tr|B4E112|B4E112_HUMAN Cofilin-1 OS=Homo sapiens OX=9606 PE=2 SV=1;tr|E9PQB7|E9PQB7_HUMAN Cofilin-1 (Fragment) OS=Homo sapiens OX=9606 GN=CFL1 PE=1 SV=1;tr|G3V1A4|G3V1A4_	1	1	9.0904	79	7.3468	13.9	85160000
Q96T67;Q5T9A4;A0A5K1VW56;H0Y2W2;Q9H834;Q8N3E6;Q5T2N8	X5DQZ7	Glutathione peroxidase 1 isoform A	GPX1	tr|Q96T67|Q96T67_HUMAN TOB3 OS=Homo sapiens OX=9606 PE=2 SV=1;sp|Q5T9A4|ATD3B_HUMAN ATPase family AAA domain-containing protein 3B OS=Homo sapiens OX=9606 GN=ATAD3B PE=1 SV=1;tr|A0A5K1VW56|A0A5K1VW56_HUMAN ATPase family AAA domain-containing protein 3B OS=	6	1	65.115	578	6.5687	11.4	85008000
Q53GF0;Q8NFW8;F5H296	Q53GF0	N-acylneuraminate cytidylyltransferase (EC 2.7.7.43) (CMP-N-acetylneuraminic acid synthase)		tr|Q53GF0|Q53GF0_HUMAN N-acylneuraminate cytidylyltransferase (Fragment) OS=Homo sapiens OX=9606 PE=2 SV=1;sp|Q8NFW8|NEUA_HUMAN N-acylneuraminate cytidylyltransferase OS=Homo sapiens OX=9606 GN=CMAS PE=1 SV=2;tr|F5H296|F5H296_HUMAN N-acylneuraminate cytidy	2	2	48.329	434	12.412	7.1	84670000
Q6IBA2;Q59G24;P53999;D6RC37;Q6E433;D6R970;B7Z1Z0	Q6IBA2	Activated RNA polymerase II transcriptional coactivator p15 (SUB1 homolog)	PC4 SUB1 hCG_1781938	tr|Q6IBA2|Q6IBA2_HUMAN Activated RNA polymerase II transcriptional coactivator p15 OS=Homo sapiens OX=9606 GN=PC4 PE=2 SV=1;tr|Q59G24|Q59G24_HUMAN Activated RNA polymerase II transcriptional coactivator p15 (Fragment) OS=Homo sapiens OX=9606 PE=2 SV=1;sp|P	2	2	14.395	127	11.586	23.6	84523000
I3L4R8;P27694	I3L4R8	Replication protein A1	RPA1	tr|I3L4R8|I3L4R8_HUMAN Replication protein A 70 kDa DNA-binding subunit (Fragment) OS=Homo sapiens OX=9606 GN=RPA1 PE=1 SV=1;sp|P27694|RFA1_HUMAN Replication protein A 70 kDa DNA-binding subunit OS=Homo sapiens OX=9606 GN=RPA1 PE=1 SV=2	2	2	35.228	313	12.166	9.3	84522000
B5BUB1;A0A384MTR5;Q9Y265;H7C4G5	B5BUB1	RuvB-like helicase (EC 3.6.4.12)	RUVBL1	tr|B5BUB1|B5BUB1_HUMAN RuvB-like helicase (Fragment) OS=Homo sapiens OX=9606 GN=RUVBL1 PE=2 SV=1;tr|A0A384MTR5|A0A384MTR5_HUMAN RuvB-like helicase OS=Homo sapiens OX=9606 PE=2 SV=1;sp|Q9Y265|RUVB1_HUMAN RuvB-like 1 OS=Homo sapiens OX=9606 GN=RUVBL1 PE=1 SV	3	3	50.215	456	17.784	8.3	84056000
A0A024R1Z6;Q99536;K7ER81;K7ERT7;K7ENX2;K7EM19;B3KUF8	A0A024R1Z6	Vesicle amine transport protein 1 homolog (T californica), isoform CRA_a	VAT1 hCG_16957	tr|A0A024R1Z6|A0A024R1Z6_HUMAN Vesicle amine transport protein 1 homolog (T californica), isoform CRA_a OS=Homo sapiens OX=9606 GN=VAT1 PE=3 SV=1;sp|Q99536|VAT1_HUMAN Synaptic vesicle membrane protein VAT-1 homolog OS=Homo sapiens OX=9606 GN=VAT1 PE=1 SV=2	2	2	41.92	393	11.978	7.6	82903000
B4DX42;B4DSE4;A0A024R588;A0A024R566;B4DJU4;A0A024R5D9;A0A024R572;A0A7P0T9U7;Q15637;H7C561	B4DX42	Splicing factor 1		tr|B4DX42|B4DX42_HUMAN Splicing factor 1 OS=Homo sapiens OX=9606 PE=2 SV=1;tr|B4DSE4|B4DSE4_HUMAN Splicing factor 1 OS=Homo sapiens OX=9606 PE=2 SV=1;tr|A0A024R588|A0A024R588_HUMAN Splicing factor 1 OS=Homo sapiens OX=9606 GN=SF1 PE=3 SV=1;tr|A0A024R566|A0	2	2	46.42	433	11.177	5.5	82843000
B4DZZ8;A0A8V8TNV9;B4DVK8;A0A8V8TM21;A0A1U9X8L9;A0A1U9X8K3;A0A1U9X8J5;A0A024RCX7;Q92504	B7Z1N5	cDNA FLJ53830, highly similar to Sodium/potassium-transporting ATPase alpha-1 chain		tr|B4DZZ8|B4DZZ8_HUMAN cDNA FLJ52943, highly similar to Zinc transporter SLC39A7 OS=Homo sapiens OX=9606 PE=2 SV=1;tr|A0A8V8TNV9|A0A8V8TNV9_HUMAN Zinc transporter SLC39A7 OS=Homo sapiens OX=9606 GN=SLC39A7 PE=4 SV=1;tr|B4DVK8|B4DVK8_HUMAN cDNA FLJ54178, hi	1	1	39.599	374	5.7921	3.7	82666000
Q4ZG72;Q9NVP1;H7C452;Q8N254	Q4ZG72	ATP-dependent RNA helicase (EC 3.6.4.13)	DDX18	tr|Q4ZG72|Q4ZG72_HUMAN RNA helicase (Fragment) OS=Homo sapiens OX=9606 GN=DDX18 PE=3 SV=1;sp|Q9NVP1|DDX18_HUMAN ATP-dependent RNA helicase DDX18 OS=Homo sapiens OX=9606 GN=DDX18 PE=1 SV=2;tr|H7C452|H7C452_HUMAN ATP-dependent RNA helicase DDX18 (Fragment) O	1	1	61.594	546	19.959	1.8	82357000
B4DTI4;B7Z4N2;B4DJB1;B4DFM1;H7C4C3;A0A087WY71;C9JGT8;C9JPV8;E9PFW3;B4DNB9;Q96CW1;A0A8I5KWD3;C9JJD3;C9JTK4;B4E304	B4DTI4	AP-2 complex subunit mu (AP-2 mu chain) (Clathrin assembly protein complex 2 mu medium chain) (Clathrin coat assembly protein AP50) (Clathrin coat-associated protein AP50) (Plasma membrane adaptor AP-2 50 kDa protein)		tr|B4DTI4|B4DTI4_HUMAN AP-2 complex subunit mu OS=Homo sapiens OX=9606 PE=2 SV=1;tr|B7Z4N2|B7Z4N2_HUMAN AP-2 complex subunit mu OS=Homo sapiens OX=9606 PE=2 SV=1;tr|B4DJB1|B4DJB1_HUMAN AP-2 complex subunit mu OS=Homo sapiens OX=9606 PE=2 SV=1;tr|B4DFM1|B4D	2	2	34.857	305	12.078	10.5	82193000
A0A8I5KVK0;A0A8I5KPX4;A0A8I5KQK8;A0A8I5KVZ5;A0A8I5KPZ4;A0A8I5KXM9;A0A8I5KS32;A0A8I5QJX6;H0UI22;A0A8I5KPZ0;H0Y450;A0A8I5KWC6;A0A8I5KP51;Q5T160	I3L234	Ribosomal L1 domain containing 1	RSL1D1	tr|A0A8I5KVK0|A0A8I5KVK0_HUMAN arginine--tRNA ligase OS=Homo sapiens OX=9606 GN=RARS2 PE=1 SV=1;tr|A0A8I5KPX4|A0A8I5KPX4_HUMAN Probable arginine--tRNA ligase, mitochondrial OS=Homo sapiens OX=9606 GN=RARS2 PE=1 SV=1;tr|A0A8I5KQK8|A0A8I5KQK8_HUMAN arginine-	1	1	19.246	171	7.7058	7	81987000
B7ZBH1;P56537;F8WD20;B4DJH0;A0A0B4J1Y7;F8WDS6	B7ZBH1	Eukaryotic translation initiation factor 6	EIF6	tr|B7ZBH1|B7ZBH1_HUMAN Eukaryotic translation initiation factor 6 (Fragment) OS=Homo sapiens OX=9606 GN=EIF6 PE=1 SV=1;sp|P56537|IF6_HUMAN Eukaryotic translation initiation factor 6 OS=Homo sapiens OX=9606 GN=EIF6 PE=1 SV=1	3	3	11.824	108	18.152	38.9	81610000
K7EMV3;K7EP01;B4E380;A0A590UJJ6;B4DEB1;K7EK07;Q5TEC6;B2R6Y1;B2R4P9;K7ES00;Q6NXT2;Q71DI3;Q16695;P84243;P68431	B1APP8	cDNA FLJ40373 fis, clone TESTI2035003, highly similar to 6-phosphofructokinase type C		tr|K7EMV3|K7EMV3_HUMAN Histone H3 OS=Homo sapiens OX=9606 GN=H3-3B PE=1 SV=1;tr|K7EP01|K7EP01_HUMAN Histone H3.3 OS=Homo sapiens OX=9606 GN=H3-3B PE=1 SV=1;tr|B4E380|B4E380_HUMAN Histone H3 OS=Homo sapiens OX=9606 PE=1 SV=1;tr|A0A590UJJ6|A0A590UJJ6_HUMAN H	1	1	10.334	92	13.741	7.6	79704000
Q71U02;Q6IBG1;A0A384NY64;P24844;Q2F834;J3KTJ1	A0A494C100	DNA helicase (EC 3.6.4.12)		tr|Q71U02|Q71U02_HUMAN Regulatory myosin light chain long version OS=Homo sapiens OX=9606 PE=2 SV=1;tr|Q6IBG1|Q6IBG1_HUMAN MYL9 protein OS=Homo sapiens OX=9606 GN=MYL9 PE=2 SV=1;tr|A0A384NY64|A0A384NY64_HUMAN Epididymis secretory sperm binding protein OS=H	4	1	19.893	172	-2	23.3	78886000
B3KUZ8;A0A024R6W0;P00505;A8K482	B3KUZ8	Aspartate aminotransferase (EC 2.6.1.1)		tr|B3KUZ8|B3KUZ8_HUMAN Aspartate aminotransferase OS=Homo sapiens OX=9606 PE=2 SV=1;tr|A0A024R6W0|A0A024R6W0_HUMAN Aspartate aminotransferase OS=Homo sapiens OX=9606 GN=GOT2 PE=3 SV=1;sp|P00505|AATM_HUMAN Aspartate aminotransferase, mitochondrial OS=Homo s	2	2	41.326	371	13.569	7	78708000
A0A0D9SFL3;B0QYK0;C9JGE3;Q01844;H7BY36	A0A0D9SFL3	EWS RNA binding protein 1	EWSR1	tr|A0A0D9SFL3|A0A0D9SFL3_HUMAN RNA-binding protein EWS OS=Homo sapiens OX=9606 GN=EWSR1 PE=1 SV=1;tr|B0QYK0|B0QYK0_HUMAN RNA-binding protein EWS OS=Homo sapiens OX=9606 GN=EWSR1 PE=1 SV=1;tr|C9JGE3|C9JGE3_HUMAN EWS RNA-binding protein variant 6 OS=Homo sap	3	3	61.414	584	150.21	8.2	78500000
B4DE78;B4DHC4;B3KNB4;P61981	B4DEQ7	cDNA FLJ50003, highly similar to Homo sapiens leucine-rich repeats and calponin homology (CH) domain containing 3 (LRCH3), mRNA		tr|B4DE78|B4DE78_HUMAN cDNA FLJ52141, highly similar to 14-3-3 protein gamma OS=Homo sapiens OX=9606 PE=2 SV=1;tr|B4DHC4|B4DHC4_HUMAN cDNA FLJ51843, highly similar to 14-3-3 protein gamma OS=Homo sapiens OX=9606 PE=2 SV=1;tr|B3KNB4|B3KNB4_HUMAN cDNA FLJ141	1	1	23.502	207	5.9984	6.8	77407000
A8K517;P62266;D6RD47	A8K517	40S ribosomal protein S23	RPS23 hCG_38189	tr|A8K517|A8K517_HUMAN 40S ribosomal protein S23 OS=Homo sapiens OX=9606 GN=RPS23 PE=2 SV=1;sp|P62266|RS23_HUMAN 40S ribosomal protein S23 OS=Homo sapiens OX=9606 GN=RPS23 PE=1 SV=3;tr|D6RD47|D6RD47_HUMAN 40S ribosomal protein S23 OS=Homo sapiens OX=9606 G	2	2	15.807	143	11.313	16.1	77316000
F8WBR5;M0QZ52;G3V479;Q9BRL5;P0DP25;P0DP24;P0DP23;B4DJ51;B2RDW0;A8K1M2;E7EMB3	B0YJ73	Ras suppressor protein 1 variant 5	RSU1	tr|F8WBR5|F8WBR5_HUMAN Calmodulin-2 OS=Homo sapiens OX=9606 GN=CALM2 PE=1 SV=1;tr|M0QZ52|M0QZ52_HUMAN Calmodulin 3 (Phosphorylase kinase, delta), isoform CRA_d OS=Homo sapiens OX=9606 GN=CALM3 PE=1 SV=1;tr|G3V479|G3V479_HUMAN Calmodulin-1 OS=Homo sapiens O	1	1	7.372	65	7.0981	26.2	76103000
C9JTK6;Q53SW9;B4DK14;J3KQ32;Q9NTK5	I3L3E9	Flap structure-specific endonuclease 1	FEN1	tr|C9JTK6|C9JTK6_HUMAN Obg-like ATPase 1 (Fragment) OS=Homo sapiens OX=9606 GN=OLA1 PE=1 SV=1;tr|Q53SW9|Q53SW9_HUMAN Uncharacterized protein PTD004 (Fragment) OS=Homo sapiens OX=9606 GN=PTD004 PE=4 SV=1;tr|B4DK14|B4DK14_HUMAN cDNA FLJ58890, highly similar	1	1	12.302	116	6.1884	12.9	75625000
B1ANM0;Q5T3P9;A0A024R3S4;Q59E97;A0A024R3X1;O00214;E9PJ77;E9PRN3;H7BXD8;E9PN19;Q96QS7;F6V2D4	B1ANM0	Galectin	LGALS8	tr|B1ANM0|B1ANM0_HUMAN Galectin (Fragment) OS=Homo sapiens OX=9606 GN=LGALS8 PE=1 SV=8;tr|Q5T3P9|Q5T3P9_HUMAN Galectin (Fragment) OS=Homo sapiens OX=9606 GN=LGALS8 PE=1 SV=1;tr|A0A024R3S4|A0A024R3S4_HUMAN Galectin OS=Homo sapiens OX=9606 GN=LGALS8 PE=4 SV=	2	2	18.792	167	16.719	13.2	74938000
Q05DL3;V9HW00;U3KPX3;A0A590UJ43;P48729;A0A590UJQ7;E5RG27;U3KQ83;D6RGE5;A0A590UK94;B4E1D9;D6REM4;Q6PJ06;A0A5F9W493;Q8N752	Q05DL3	CSNK1A1 protein	CSNK1A1	tr|Q05DL3|Q05DL3_HUMAN CSNK1A1 protein (Fragment) OS=Homo sapiens OX=9606 GN=CSNK1A1 PE=2 SV=1;tr|V9HW00|V9HW00_HUMAN Epididymis secretory sperm binding protein Li 77p (Fragment) OS=Homo sapiens OX=9606 GN=HEL-S-77p PE=2 SV=1;tr|U3KPX3|U3KPX3_HUMAN Casein	2	2	26.702	232	11.495	9.5	74455000
M0QX76;M0R1M5;M0R3H0;M0R210;Q6IPX4;P62249	P27987	Inositol-trisphosphate 3-kinase B (EC 2.7.1.127) (Inositol 1,4,5-trisphosphate 3-kinase B) (IP3 3-kinase B) (IP3K B) (InsP 3-kinase B)	ITPKB	tr|M0QX76|M0QX76_HUMAN 40S ribosomal protein S16 (Fragment) OS=Homo sapiens OX=9606 GN=RPS16 PE=1 SV=1;tr|M0R1M5|M0R1M5_HUMAN 40S ribosomal protein S16 (Fragment) OS=Homo sapiens OX=9606 GN=RPS16 PE=1 SV=1;tr|M0R3H0|M0R3H0_HUMAN 40S ribosomal protein S16 O	1	1	5.5575	50	9.7261	20	74401000
Q4G0W6;G5EA42;A8K9L8;Q9NZR1	M0R0G9	Small nuclear ribonucleoprotein polypeptide A	SNRPA	tr|Q4G0W6|Q4G0W6_HUMAN TMOD2 protein OS=Homo sapiens OX=9606 GN=TMOD2 PE=2 SV=1;tr|G5EA42|G5EA42_HUMAN Tropomodulin 2 (Neuronal), isoform CRA_a OS=Homo sapiens OX=9606 GN=TMOD2 PE=1 SV=1;tr|A8K9L8|A8K9L8_HUMAN cDNA FLJ76964, highly similar to Homo sapiens	1	1	34.523	307	16.695	4.9	74387000
V9HW92;O00151	V9HW92	Epididymis secretory protein Li 112 (PDZ and LIM domain 1 (Elfin), isoform CRA_a)	HEL-S-112 PDLIM1 hCG_39492	tr|V9HW92|V9HW92_HUMAN Epididymis secretory protein Li 112 OS=Homo sapiens OX=9606 GN=HEL-S-112 PE=2 SV=1;sp|O00151|PDLI1_HUMAN PDZ and LIM domain protein 1 OS=Homo sapiens OX=9606 GN=PDLIM1 PE=1 SV=4	2	2	36.071	329	11.139	7.3	74355000
E9PIY1;A0A0C4DGG1;B4DUI2;D3DQR0;Q9UKS6;E9PJ75;E9PNM9;B4DV80	E9PIY1	Protein kinase C and casein kinase substrate in neurons 3	PACSIN3	tr|E9PIY1|E9PIY1_HUMAN Protein kinase C and casein kinase substrate in neurons protein 3 OS=Homo sapiens OX=9606 GN=PACSIN3 PE=1 SV=1;tr|A0A0C4DGG1|A0A0C4DGG1_HUMAN Protein kinase C and casein kinase substrate in neurons protein 3 (Fragment) OS=Homo sapien	2	2	37.213	320	13.437	7.2	72311000
A0A7I2V5Q6;Q05CK9;A0A7I2YQV8;A0A7I2V346;Q59GL1;A0A7I2V4Z0;A0A7I2YQN2;B2R8Z8;O60506;A0A7I2V4J0;F6UXX1;B7Z645;A0A7I2V2F2;A0A7I2V309	A0A7I2V5Q6	Synaptotagmin binding cytoplasmic RNA interacting protein	SYNCRIP	tr|A0A7I2V5Q6|A0A7I2V5Q6_HUMAN Heterogeneous nuclear ribonucleoprotein Q OS=Homo sapiens OX=9606 GN=SYNCRIP PE=1 SV=1;tr|Q05CK9|Q05CK9_HUMAN SYNCRIP protein (Fragment) OS=Homo sapiens OX=9606 GN=SYNCRIP PE=2 SV=1;tr|A0A7I2YQV8|A0A7I2YQV8_HUMAN Heterogeneou	2	2	37.462	337	29.664	6.2	72085000
A0A2R8YDW2;A0A2R8Y4X2;A0A5F9ZHX5;A0A2R8Y5Z7;A0A2R8YD40;A0A2R8YDJ9;A0A2R8YER1;A0A2R8Y8C1;A0A2R8Y445;B3KY63;A0A2R8Y425;A0A2R8Y5J0;A0A2R8YFK9;A0A2U3TZM0;A0A2R8YFD8;F5GWX5;A0A2R8Y212;A0A2R8Y521;A0A0C4DGG9;A0A8V8TR54;Q14839;Q12873;A0A2R8YE38;A0A2R8Y5M9;A0A2R8Y7I0;Q6ZU36;B4DLC6;B3KRD4;Q659F1;K7EMY3;Q659D0;A0A2R8Y8B3;A0A2R8Y685;Q8TDI0	A0A2R8YDW2	Chromodomain helicase DNA binding protein 4	CHD4	tr|A0A2R8YDW2|A0A2R8YDW2_HUMAN Chromodomain-helicase-DNA-binding protein 4 (Fragment) OS=Homo sapiens OX=9606 GN=CHD4 PE=1 SV=1;tr|A0A2R8Y4X2|A0A2R8Y4X2_HUMAN Chromodomain-helicase-DNA-binding protein 4 (Fragment) OS=Homo sapiens OX=9606 GN=CHD4 PE=1 SV=1;	2	2	138.39	1215	12.821	2.4	71825000
A0A0D9SGB2;Q5JXI0;A0A0D9SFI6;A0A0D9SFB0;Q5JXH9;A0A0D9SFZ9;Q5JXH8;Q5JXH7;Q5JXI3;Q5JXI2;Q5JXI8;A0A494C0D6;B7Z6U8;B7Z5V0;Q53FI7;Q13642;A0A494C0J3;A0A0D9SGD1;B7Z4B7;B7Z5T3;B7Z9A1	A0A0D9SGB2	Four and a half LIM domains 1	FHL1	tr|A0A0D9SGB2|A0A0D9SGB2_HUMAN Four and a half LIM domains protein 1 (Fragment) OS=Homo sapiens OX=9606 GN=FHL1 PE=1 SV=1;tr|Q5JXI0|Q5JXI0_HUMAN Four and a half LIM domains protein 1 (Fragment) OS=Homo sapiens OX=9606 GN=FHL1 PE=1 SV=1;tr|A0A0D9SFI6|A0A0D9	2	2	15.859	138	12.32	14.5	71768000
J3KSI8;J3QQS1;A0A024R8L0;J3QLS3;Q9Y2R9	F8WBC0	RAP1B, member of RAS oncogene family	RAP1B	tr|J3KSI8|J3KSI8_HUMAN 28S ribosomal protein S7, mitochondrial (Fragment) OS=Homo sapiens OX=9606 GN=MRPS7 PE=1 SV=1;tr|J3QQS1|J3QQS1_HUMAN 28S ribosomal protein S7, mitochondrial (Fragment) OS=Homo sapiens OX=9606 GN=MRPS7 PE=1 SV=1;tr|A0A024R8L0|A0A024R8	1	1	18.274	156	6.5709	7.7	71698000
P82933;Q86WV4	P82933	Small ribosomal subunit protein uS9m (28S ribosomal protein S9, mitochondrial) (MRP-S9) (S9mt)	MRPS9 RPMS9	sp|P82933|RT09_HUMAN 28S ribosomal protein S9, mitochondrial OS=Homo sapiens OX=9606 GN=MRPS9 PE=1 SV=2;tr|Q86WV4|Q86WV4_HUMAN MRPS9 protein (Fragment) OS=Homo sapiens OX=9606 GN=MRPS9 PE=2 SV=1	2	2	45.834	396	27.316	6.8	71421000
Q13151	Q53G34	Mitochondrial carrier homolog 2 variant		sp|Q13151|ROA0_HUMAN Heterogeneous nuclear ribonucleoprotein A0 OS=Homo sapiens OX=9606 GN=HNRNPA0 PE=1 SV=1	1	1	30.84	305	6.7946	4.9	71347000
X5DQZ7				tr|X5DQZ7|X5DQZ7_HUMAN Glutathione peroxidase 1 isoform A OS=Homo sapiens OX=9606 GN=GPX1 PE=2 SV=1	2	1	4.6014	46	6.1083	63	70732000
Q53XC0;P05198;H0YJS4;G3V4T5;B4DM12	Q53XC0	Eukaryotic translation initiation factor 2 subunit 1 (Eukaryotic translation initiation factor 2 subunit alpha)	EIF2S1 hCG_21909	tr|Q53XC0|Q53XC0_HUMAN Eukaryotic translation initiation factor 2 subunit 1 OS=Homo sapiens OX=9606 GN=EIF2S1 PE=2 SV=1;sp|P05198|IF2A_HUMAN Eukaryotic translation initiation factor 2 subunit 1 OS=Homo sapiens OX=9606 GN=EIF2S1 PE=1 SV=3;tr|H0YJS4|H0YJS4_H	3	3	36.112	315	23.067	10.2	69865000
F8WF32;Q96HX3;Q6IBR0;Q53EP4;P04843	K7ELZ8	Protein FAM32A	FAM32A	tr|F8WF32|F8WF32_HUMAN Dolichyl-diphosphooligosaccharide--protein glycosyltransferase subunit 1 OS=Homo sapiens OX=9606 GN=RPN1 PE=1 SV=1;tr|Q96HX3|Q96HX3_HUMAN Dolichyl-diphosphooligosaccharide--protein glycosyltransferase subunit 1 (Fragment) OS=Homo sap	1	1	12.695	121	6.8873	14	69111000
B4DIT7;B4DTN7;V9HWG3;P21980	Q9NVF8	(human) hypothetical protein		tr|B4DIT7|B4DIT7_HUMAN cDNA FLJ58187, highly similar to Protein-glutamine gamma-glutamyltransferase 2 OS=Homo sapiens OX=9606 PE=2 SV=1;tr|B4DTN7|B4DTN7_HUMAN cDNA FLJ57198, highly similar to Protein-glutamine gamma-glutamyltransferase 2 OS=Homo sapiens OX	1	1	68.648	606	6.0993	2.1	69067000
P81605	Q14651	Plastin-1 (Intestine-specific plastin) (I-plastin)	PLS1	sp|P81605|DCD_HUMAN Dermcidin OS=Homo sapiens OX=9606 GN=DCD PE=1 SV=2	1	1	11.284	110	6.4647	12.7	67638000
Q99988	Q99988	Growth/differentiation factor 15 (GDF-15) (Macrophage inhibitory cytokine 1) (MIC-1) (NSAID-activated gene 1 protein) (NAG-1) (NSAID-regulated gene 1 protein) (NRG-1) (Placental TGF-beta) (Placental bone morphogenetic protein) (Prostate differentiation factor)	GDF15 MIC1 PDF PLAB PTGFB	sp|Q99988|GDF15_HUMAN Growth/differentiation factor 15 OS=Homo sapiens OX=9606 GN=GDF15 PE=1 SV=3	2	2	34.14	308	11.539	6.8	67224000
A0A087WX29;B4DRW3;A0A0A0N0L3;A0A024R4E2;Q13148;A0A087WTZ4;K7EL26;A0A087WYE7;A0A087WZC9;A0A087WW61;A0A087WX67;A0A087WXV3;A0A087WXQ5;A0A087WV68;B1AKP7;G3V162;A0A087X260;A0A087WYY0	A0A087WX29	TAR DNA-binding protein 43	TARDBP	tr|A0A087WX29|A0A087WX29_HUMAN TAR DNA-binding protein 43 (Fragment) OS=Homo sapiens OX=9606 GN=TARDBP PE=1 SV=1;tr|B4DRW3|B4DRW3_HUMAN cDNA FLJ57180, highly similar to TAR DNA-binding protein 43 OS=Homo sapiens OX=9606 PE=2 SV=1;tr|A0A0A0N0L3|A0A0A0N0L3_H	2	2	26.743	243	14.916	12.3	67175000
B3KNL2;Q9Y230;M0R0Y3;M0QXI6;B4DW30;X6R2L4	B3KNL2	RuvB-like helicase (EC 3.6.4.12)	RUVBL2 hCG_16214	tr|B3KNL2|B3KNL2_HUMAN RuvB-like helicase OS=Homo sapiens OX=9606 GN=RUVBL2 PE=2 SV=1;sp|Q9Y230|RUVB2_HUMAN RuvB-like 2 OS=Homo sapiens OX=9606 GN=RUVBL2 PE=1 SV=3;tr|M0R0Y3|M0R0Y3_HUMAN RuvB-like helicase OS=Homo sapiens OX=9606 GN=RUVBL2 PE=1 SV=1	3	3	47.404	429	18.058	8.2	67087000
B3KN59;B3KM36;O95816	B3KN59	cDNA FLJ13673 fis, clone PLACE1011858, highly similar to BAG family molecular chaperone regulator 2		tr|B3KN59|B3KN59_HUMAN cDNA FLJ13673 fis, clone PLACE1011858, highly similar to BAG family molecular chaperone regulator 2 OS=Homo sapiens OX=9606 PE=2 SV=1;tr|B3KM36|B3KM36_HUMAN cDNA FLJ10153 fis, clone HEMBA1003417, highly similar to BAG family molecula	2	2	23.748	211	11.636	8.5	66926000
H7C3F9;A0A024R408;Q9BXV5;Q53R19;O15144	H3BV41	Nudix hydrolase 21	NUDT21	tr|H7C3F9|H7C3F9_HUMAN Arp2/3 complex 34 kDa subunit (Fragment) OS=Homo sapiens OX=9606 GN=ARPC2 PE=1 SV=1;tr|A0A024R408|A0A024R408_HUMAN Arp2/3 complex 34 kDa subunit OS=Homo sapiens OX=9606 GN=ARPC2 PE=3 SV=1;tr|Q9BXV5|Q9BXV5_HUMAN Arp2/3 complex 34 kDa	1	1	18.654	165	6.298	7.9	66779000
F8W930;Q9Y6M1;B4DKT5	F8W930	Insulin like growth factor 2 mRNA binding protein 2	IGF2BP2	tr|F8W930|F8W930_HUMAN Insulin-like growth factor 2 mRNA-binding protein 2 OS=Homo sapiens OX=9606 GN=IGF2BP2 PE=1 SV=1;sp|Q9Y6M1|IF2B2_HUMAN Insulin-like growth factor 2 mRNA-binding protein 2 OS=Homo sapiens OX=9606 GN=IGF2BP2 PE=1 SV=2;tr|B4DKT5|B4DKT5_	2	2	66.785	605	11.171	4.3	65011000
B4DSU9;F8WJN3;Q16630	D6REB0	Calcium binding and coiled-coil domain 2	CALCOCO2	tr|B4DSU9|B4DSU9_HUMAN cDNA FLJ58421, highly similar to Cleavage and polyadenylation specificity factor 6 OS=Homo sapiens OX=9606 PE=2 SV=1;tr|F8WJN3|F8WJN3_HUMAN Cleavage and polyadenylation specificity factor subunit 6 OS=Homo sapiens OX=9606 GN=CPSF6 PE	1	1	33.572	300	9.2937	8.3	64873000
P12931	P12931	Proto-oncogene tyrosine-protein kinase Src (EC 2.7.10.2) (Proto-oncogene c-Src) (pp60c-src) (p60-Src)	SRC SRC1	sp|P12931|SRC_HUMAN Proto-oncogene tyrosine-protein kinase Src OS=Homo sapiens OX=9606 GN=SRC PE=1 SV=3	3	2	59.834	536	17.026	7.3	64493000
Q53SX4;A0A2R8YDI9;H0YLJ8;H0YL94;B3KTE3;H0YMN7;G5ELZ6;G5ELZ5;Q59EP4;Q9H1C9;D3DV69;E9PLD0;E7END7;B7Z8M7;H0YNE9;B4DMS1;Q6FIG4;A0A024RB27;Q5U0I6;A0A024R7I3;G5EMR8;G3V196;Q504R6;A0A2R8YFB8;P61026;Q9H0U4;Q92928;P51153;P62820;Q92930;P61006;P59190	Q5H9P1	Uncharacterized protein DKFZp686F1345	DKFZp686F1345	tr|Q53SX4|Q53SX4_HUMAN Uncharacterized protein RAB10 (Fragment) OS=Homo sapiens OX=9606 GN=RAB10 PE=4 SV=1;tr|A0A2R8YDI9|A0A2R8YDI9_HUMAN Ras-related protein Rab-15 OS=Homo sapiens OX=9606 GN=RAB15 PE=1 SV=1;tr|H0YLJ8|H0YLJ8_HUMAN Ras-related protein Rab-8	1	1	4.6915	42	5.9556	26.2	63003000
B8ZZ10;A8MYV2;D3DU41;Q1W6G4;B3KRR1;B3KSL5;A0A0A6YYJ8;Q9NQ29;Q9Y383	U3PXP0	Alpha globin chain	HBA2	tr|B8ZZ10|B8ZZ10_HUMAN LUC7-like (S. cerevisiae) (Fragment) OS=Homo sapiens OX=9606 GN=LUC7L PE=1 SV=1;tr|A8MYV2|A8MYV2_HUMAN LUC7-like (S. cerevisiae) OS=Homo sapiens OX=9606 GN=LUC7L PE=1 SV=1;tr|D3DU41|D3DU41_HUMAN LUC7-like (S. cerevisiae), isoform CRA	1	1	21.372	182	5.8295	9.3	62896000
D6RDA2;H0Y8X0;B4DFG0;B4DNW3;H0Y993;A0A494C028;P35659	D6RDA2	DEK proto-oncogene	DEK	tr|D6RDA2|D6RDA2_HUMAN Protein DEK (Fragment) OS=Homo sapiens OX=9606 GN=DEK PE=1 SV=1;tr|H0Y8X0|H0Y8X0_HUMAN Protein DEK OS=Homo sapiens OX=9606 GN=DEK PE=1 SV=2;tr|B4DFG0|B4DFG0_HUMAN Protein DEK OS=Homo sapiens OX=9606 GN=DEK PE=1 SV=1;tr|B4DNW3|B4DNW3_	3	3	14.156	122	18.043	26.2	62799000
Q5FWY2;A0A0S2Z3S5;A0A0S2Z3H8;Q5JWE9;A0A7I2V5R6;P63092;Q5JWF2;O60726;A0A590UJY2;A0A804HIH4;A0A590UJF0;A0A590UK28;B0AZR9;A0A590UJQ9;A0A0A0MR13;Q14455;O75633;O75632;Q8N2B4;A0A590UJS2;A8K1Y9;P38405;B4DHG7	Q5FWY2	GNAS complex locus	GNAS	tr|Q5FWY2|Q5FWY2_HUMAN GNAS complex locus OS=Homo sapiens OX=9606 GN=GNAS PE=2 SV=2;tr|A0A0S2Z3S5|A0A0S2Z3S5_HUMAN GNAS complex locus isoform 2 (Fragment) OS=Homo sapiens OX=9606 GN=GNAS PE=2 SV=1;tr|A0A0S2Z3H8|A0A0S2Z3H8_HUMAN GNAS complex locus isoform 1	4	3	44.25	380	17.802	13.9	62536000
D7RXV9	H0YHS6	Tyrosine--tRNA ligase (EC 6.1.1.1) (Tyrosyl-tRNA synthetase)	YARS2	tr|D7RXV9|D7RXV9_HUMAN DING protein p38 OS=Homo sapiens OX=9606 PE=3 SV=1	1	1	36.897	364	7.4368	3.3	61893000
A0A286YEX5;B7Z1X9;A4D1N4;C9JRZ6;F8WAR4;Q9NX63	A0A286YEX5	Coiled-coil-helix-coiled-coil-helix domain containing 3	CHCHD3	tr|A0A286YEX5|A0A286YEX5_HUMAN MICOS complex subunit MIC19 (Fragment) OS=Homo sapiens OX=9606 GN=CHCHD3 PE=1 SV=1;tr|B7Z1X9|B7Z1X9_HUMAN cDNA FLJ53726, highly similar to Coiled-coil-helix-coiled-coil-helixdomain-containing protein 3 OS=Homo sapiens OX=9606	2	2	11.279	101	11.424	25.7	61574000
Q6IB29;H7C2Q8;Q99848;B4DRX8;B4DHA6	Q6IB29	EBNA1 binding protein 2 (EBNA1 binding protein 2 variant) (EBNA1 binding protein 2, isoform CRA_a) (EBNA1BP2 protein)	EBNA1BP2 hCG_2031782	tr|Q6IB29|Q6IB29_HUMAN EBNA1 binding protein 2 OS=Homo sapiens OX=9606 GN=EBNA1BP2 PE=2 SV=1;tr|H7C2Q8|H7C2Q8_HUMAN EBNA1 binding protein 2, isoform CRA_d OS=Homo sapiens OX=9606 GN=EBNA1BP2 PE=1 SV=1;sp|Q99848|EBP2_HUMAN Probable rRNA-processing protein E	1	1	34.852	306	11.896	3.3	60496000
A7BI36;Q9P2E9;A1A5C4;F8W7S5;A1A5C5;A2A2S5;Q32NB1;B3KSG1;A0A087WU26	A7BI36	p180/ribosome receptor	RRBP1	tr|A7BI36|A7BI36_HUMAN p180/ribosome receptor OS=Homo sapiens OX=9606 GN=RRBP1 PE=2 SV=2;sp|Q9P2E9|RRBP1_HUMAN Ribosome-binding protein 1 OS=Homo sapiens OX=9606 GN=RRBP1 PE=1 SV=5;tr|A1A5C4|A1A5C4_HUMAN RRBP1 protein OS=Homo sapiens OX=9606 GN=RRBP1 PE=2	4	4	165.75	1540	35.814	3.7	60449000
P11387;A0A7P0T852;B9EG90;Q9BVT2	P11387	DNA topoisomerase 1 (EC 5.6.2.1) (DNA topoisomerase I)	TOP1	sp|P11387|TOP1_HUMAN DNA topoisomerase 1 OS=Homo sapiens OX=9606 GN=TOP1 PE=1 SV=2;tr|A0A7P0T852|A0A7P0T852_HUMAN DNA topoisomerase I OS=Homo sapiens OX=9606 GN=TOP1 PE=1 SV=1;tr|B9EG90|B9EG90_HUMAN DNA topoisomerase I OS=Homo sapiens OX=9606 GN=TOP1 PE=2	2	2	90.725	765	30.268	3.9	59827000
Q96AG4	V9HVZ7	Epididymis luminal protein 176	HEL-176	sp|Q96AG4|LRC59_HUMAN Leucine-rich repeat-containing protein 59 OS=Homo sapiens OX=9606 GN=LRRC59 PE=1 SV=1	1	1	34.93	307	6.2531	3.9	59441000
Q05CM9;O75475	Q05CM9	PSIP1 protein	PSIP1	tr|Q05CM9|Q05CM9_HUMAN PSIP1 protein (Fragment) OS=Homo sapiens OX=9606 GN=PSIP1 PE=2 SV=1;sp|O75475|PSIP1_HUMAN PC4 and SFRS1-interacting protein OS=Homo sapiens OX=9606 GN=PSIP1 PE=1 SV=1	2	2	29.67	263	12.706	9.9	59344000
Q69YT6;H0Y400;A0A140T9X3;A0A0G2JJZ9;B4DP52;Q5STU3;A0A024RCM3;B4DX78;O00148;Q13838;H0YCC6;A0A140T9X9;A0A140T996;F6UJC5;A0A140TA18;F6WLT2	Q69YT6	Uncharacterized protein DKFZp547B159	DKFZp547B159	tr|Q69YT6|Q69YT6_HUMAN Uncharacterized protein DKFZp547B159 (Fragment) OS=Homo sapiens OX=9606 GN=DKFZp547B159 PE=2 SV=1;tr|H0Y400|H0Y400_HUMAN Spliceosome RNA helicase DDX39B (Fragment) OS=Homo sapiens OX=9606 GN=DDX39B PE=1 SV=1;tr|A0A140T9X3|A0A140T9X3_	2	2	21.203	182	12.47	12.6	58366000
H0YLY0;A0A024R6N2;Q9Y5S2;Q86XZ8;Q86TR8	H0YLY0	non-specific serine/threonine protein kinase (EC 2.7.11.1)	CDC42BPB	tr|H0YLY0|H0YLY0_HUMAN non-specific serine/threonine protein kinase OS=Homo sapiens OX=9606 GN=CDC42BPB PE=1 SV=9;tr|A0A024R6N2|A0A024R6N2_HUMAN non-specific serine/threonine protein kinase OS=Homo sapiens OX=9606 GN=CDC42BPB PE=3 SV=1;sp|Q9Y5S2|MRCKB_HUMA	2	2	191.65	1685	11.677	1.8	58039000
A0A8V8TQH6;A0A024R0Q4;A0A8V8TPY8;A0A8V8TRD4;Q8IV08;B4DEL6	A0A8V8TQH6	Phospholipase D family member 3	PLD3	tr|A0A8V8TQH6|A0A8V8TQH6_HUMAN 5-3 exonuclease PLD3 OS=Homo sapiens OX=9606 GN=PLD3 PE=4 SV=1;tr|A0A024R0Q4|A0A024R0Q4_HUMAN Phospholipase D family, member 3, isoform CRA_b OS=Homo sapiens OX=9606 GN=PLD3 PE=3 SV=1;tr|A0A8V8TPY8|A0A8V8TPY8_HUMAN 5-3 ex	2	2	52.063	464	11.481	5	58028000
A0A0A0MRP9;Q96C92	A0A0M3HER1	LIM zinc finger domain containing 1	LIMS1	tr|A0A0A0MRP9|A0A0A0MRP9_HUMAN Endosome-associated-trafficking regulator 1 (Fragment) OS=Homo sapiens OX=9606 GN=ENTR1 PE=1 SV=1;sp|Q96C92|ENTR1_HUMAN Endosome-associated-trafficking regulator 1 OS=Homo sapiens OX=9606 GN=ENTR1 PE=1 SV=3	1	1	24.048	223	6.5715	10.8	57399000
Q6FI35;Q6FHF5;P12004	Q59GG3	Transcription factor AP-4 (Activating enhancer binding protein 4) variant		tr|Q6FI35|Q6FI35_HUMAN Proliferating cell nuclear antigen OS=Homo sapiens OX=9606 GN=PCNA PE=1 SV=1;tr|Q6FHF5|Q6FHF5_HUMAN Proliferating cell nuclear antigen (Fragment) OS=Homo sapiens OX=9606 GN=PCNA PE=2 SV=1;sp|P12004|PCNA_HUMAN Proliferating cell nucle	1	1	28.715	261	9.9124	5.7	56665000
Q4LE79;P15924;B4E2A0;G1UI31;Q6ZP16	Q4LE79	DSP variant protein	DSP variant protein	tr|Q4LE79|Q4LE79_HUMAN DSP variant protein (Fragment) OS=Homo sapiens OX=9606 GN=DSP variant protein PE=2 SV=1;sp|P15924|DESP_HUMAN Desmoplakin OS=Homo sapiens OX=9606 GN=DSP PE=1 SV=3;tr|B4E2A0|B4E2A0_HUMAN cDNA FLJ61543, highly similar to Desmoplakin OS=	3	3	265.19	2319	17.555	1.6	55228000
Q68DX9;A0A0G2JNH2;A0A7I2V5U5;G5E9E7;A9CQZ8;A0A087X0K9;G3V1L9;Q07157;B4DZK4;Q6MZU1;Q9H317	Q68DX9	Uncharacterized protein DKFZp686M05161	DKFZp686M05161	tr|Q68DX9|Q68DX9_HUMAN Uncharacterized protein DKFZp686M05161 OS=Homo sapiens OX=9606 GN=DKFZp686M05161 PE=2 SV=1;tr|A0A0G2JNH2|A0A0G2JNH2_HUMAN Tight junction protein ZO-1 OS=Homo sapiens OX=9606 GN=TJP1 PE=1 SV=1;tr|A0A7I2V5U5|A0A7I2V5U5_HUMAN Tight junc	2	2	142.57	1267	18.046	2.3	55081000
H0YLA2;P37108	H0YLA2	Signal recognition particle 14 kDa protein (SRP14)	SRP14	tr|H0YLA2|H0YLA2_HUMAN Signal recognition particle 14 kDa protein OS=Homo sapiens OX=9606 GN=SRP14 PE=1 SV=1;sp|P37108|SRP14_HUMAN Signal recognition particle 14 kDa protein OS=Homo sapiens OX=9606 GN=SRP14 PE=1 SV=2	2	2	13.058	115	11.816	23.5	55016000
Q8N1G4	Q9NXV6	CDKN2A-interacting protein (Collaborator of ARF)	CDKN2AIP CARF	sp|Q8N1G4|LRC47_HUMAN Leucine-rich repeat-containing protein 47 OS=Homo sapiens OX=9606 GN=LRRC47 PE=1 SV=1	1	1	63.472	583	6.0515	2.4	54394000
Q4W5T8;Q99569;B4DJU1;B3KXF4;B4DG58;B4DRK2;E9PHB5;B1P762;E7EPC8;Q9UQB3	Q4W5T8	Uncharacterized protein PKP4	PKP4	tr|Q4W5T8|Q4W5T8_HUMAN Uncharacterized protein PKP4 (Fragment) OS=Homo sapiens OX=9606 GN=PKP4 PE=3 SV=1;sp|Q99569|PKP4_HUMAN Plakophilin-4 OS=Homo sapiens OX=9606 GN=PKP4 PE=1 SV=2;tr|B4DJU1|B4DJU1_HUMAN cDNA FLJ61296, highly similar to Catenin delta-2 OS	1	1	127.21	1147	11.411	0.9	54140000
H7C4N2;Q96HI1;B4DPW9;Q53GY0;P13797;C9JAM8;B4DG31	E9PLJ3	Cofilin 1	CFL1	tr|H7C4N2|H7C4N2_HUMAN Plastin-3 (Fragment) OS=Homo sapiens OX=9606 GN=PLS3 PE=1 SV=1;tr|Q96HI1|Q96HI1_HUMAN Similar to plastin 3 (T isoform) (Fragment) OS=Homo sapiens OX=9606 PE=2 SV=1;tr|B4DPW9|B4DPW9_HUMAN cDNA FLJ51929, highly similar to Plastin-3 OS=	2	1	21.69	190	11.409	12.6	53523000
D6R991;D6REM6;Q68D11;A0A0R4J2E8;A8MXP9;P43243;D6RB45;A0A1B0GX04;D6R9F3;D6RBS2;D6RCM3;D6REK4;D6R8Z5;Q68E03	D6R991	Matrin 3	MATR3	tr|D6R991|D6R991_HUMAN Matrin-3 (Fragment) OS=Homo sapiens OX=9606 GN=MATR3 PE=1 SV=1;tr|D6REM6|D6REM6_HUMAN Matrin-3 OS=Homo sapiens OX=9606 GN=MATR3 PE=1 SV=1;tr|Q68D11|Q68D11_HUMAN Uncharacterized protein DKFZp686K23100 OS=Homo sapiens OX=9606 GN=DKFZp6	2	2	48.159	433	11.134	5.3	52738000
P61964	P61964	WD repeat-containing protein 5 (BMP2-induced 3-kb gene protein)	WDR5 BIG3	sp|P61964|WDR5_HUMAN WD repeat-containing protein 5 OS=Homo sapiens OX=9606 GN=WDR5 PE=1 SV=1	2	2	36.588	334	11.699	9.3	52150000
A0A024R845;P61106	F8VR77	Proliferation-associated 2G4	PA2G4	tr|A0A024R845|A0A024R845_HUMAN Ras-related protein Rab-14 OS=Homo sapiens OX=9606 GN=RAB14 PE=3 SV=1;sp|P61106|RAB14_HUMAN Ras-related protein Rab-14 OS=Homo sapiens OX=9606 GN=RAB14 PE=1 SV=4	1	1	23.897	215	10.175	14	51115000
A0A0G2JQH2;Q5GGW2;P62269	K7EQ02	DAZ associated protein 1	DAZAP1	tr|A0A0G2JQH2|A0A0G2JQH2_HUMAN 40S ribosomal protein S18 OS=Homo sapiens OX=9606 GN=RPS18 PE=1 SV=1;tr|Q5GGW2|Q5GGW2_HUMAN 40S ribosomal protein S18 OS=Homo sapiens OX=9606 GN=RPS18 PE=1 SV=1;sp|P62269|RS18_HUMAN 40S ribosomal protein S18 OS=Homo sapiens O	1	1	3.7765	33	6.1227	27.3	50683000
A0A0C4DGS1;A0A024RAD5;P39656	A0A087WYB4	Stomatin like 2	STOML2	tr|A0A0C4DGS1|A0A0C4DGS1_HUMAN Dolichyl-diphosphooligosaccharide--protein glycosyltransferase 48 kDa subunit OS=Homo sapiens OX=9606 GN=DDOST PE=1 SV=1;tr|A0A024RAD5|A0A024RAD5_HUMAN Dolichyl-diphosphooligosaccharide--protein glycosyltransferase 48 kDa sub	1	1	48.799	439	6.2889	2.5	49582000
B4DLP4;A0A024R2Q4;P61313;E7ERA2;B4DEN1;E7EX53;A0A2R8Y738;A0A2R8YEM3;E7EQV9;E7ENU7	B4DLP4	Ribosomal protein L15		tr|B4DLP4|B4DLP4_HUMAN Ribosomal protein L15 OS=Homo sapiens OX=9606 PE=2 SV=1;tr|A0A024R2Q4|A0A024R2Q4_HUMAN Ribosomal protein L15 OS=Homo sapiens OX=9606 GN=RPL15 PE=3 SV=1;sp|P61313|RL15_HUMAN 60S ribosomal protein L15 OS=Homo sapiens OX=9606 GN=RPL15 P	2	2	19.338	164	11.707	9.8	49334000
M0QXC3;M0R2Z3;M0R303;M0R2D2;M0R1Y4;M0R003;Q0VAB1;A0A024R0M6;Q3ZCQ8;M0R047	M0QXC3	Translocase of inner mitochondrial membrane 50	TIMM50	tr|M0QXC3|M0QXC3_HUMAN Mitochondrial import inner membrane translocase subunit TIM50 (Fragment) OS=Homo sapiens OX=9606 GN=TIMM50 PE=1 SV=1;tr|M0R2Z3|M0R2Z3_HUMAN Mitochondrial import inner membrane translocase subunit TIM50 (Fragment) OS=Homo sapiens OX=9	2	2	11.529	111	11.796	26.1	49071000
E5RH77;A0A2R8Y811;P62263	A0A8V8TQW9	MutS homolog 6	MSH6	tr|E5RH77|E5RH77_HUMAN 40S ribosomal protein S14 OS=Homo sapiens OX=9606 GN=RPS14 PE=1 SV=1;tr|A0A2R8Y811|A0A2R8Y811_HUMAN 40S ribosomal protein S14 (Fragment) OS=Homo sapiens OX=9606 GN=RPS14 PE=1 SV=1;sp|P62263|RS14_HUMAN 40S ribosomal protein S14 OS=Hom	1	1	14.295	134	6.4262	8.2	48933000
D6RAP4;D6R905;D6RA17;B4DXG8;D6RIY6;A5PLM5;Q06265	Q4G0W6	TMOD2 protein	TMOD2	tr|D6RAP4|D6RAP4_HUMAN Exosome complex component RRP45 OS=Homo sapiens OX=9606 GN=EXOSC9 PE=1 SV=1;tr|D6R905|D6R905_HUMAN Exosome complex component RRP45 (Fragment) OS=Homo sapiens OX=9606 GN=EXOSC9 PE=1 SV=1;tr|D6RA17|D6RA17_HUMAN Exosome complex componen	1	1	9.8593	86	5.7756	15.1	48802000
Q5T0D2;B4DFW6;B4DDL4;A0A8V8TMN5;P30085	B4E1L3	cDNA FLJ53591, highly similar to Hairy/enhancer-of-split related with YRPW motif 2		tr|Q5T0D2|Q5T0D2_HUMAN nucleoside-diphosphate kinase OS=Homo sapiens OX=9606 GN=CMPK1 PE=1 SV=1;tr|B4DFW6|B4DFW6_HUMAN nucleoside-diphosphate kinase OS=Homo sapiens OX=9606 PE=2 SV=1;tr|B4DDL4|B4DDL4_HUMAN nucleoside-diphosphate kinase OS=Homo sapiens OX=9	1	1	18.979	169	-2	7.7	47796000
H7C0I5;H0YGN5;B4DNL7;Q5QP19;Q53FP3;B2R5S3;Q9Y697	B4DE78	cDNA FLJ52141, highly similar to 14-3-3 protein gamma		tr|H7C0I5|H7C0I5_HUMAN cysteine desulfurase (Fragment) OS=Homo sapiens OX=9606 PE=4 SV=1;tr|H0YGN5|H0YGN5_HUMAN Cysteine desulfurase, mitochondrial (Fragment) OS=Homo sapiens OX=9606 PE=4 SV=1;tr|B4DNL7|B4DNL7_HUMAN Cysteine desulfurase, mitochondrial OS=H	1	1	15.303	140	5.9673	10	46729000
A0A8V8TLI6;A0A669KB17;A0A669KB75;A0A669KB52;J3KPM9;A0A669KBI6;A0A8V8TN81;A0A669KB68;A0A669KB56;A0A669KBA4;A0A669KB53;P42224;E7EPD2;A5D905;D2KFR9;E7ENM1;Q67C41;A0A8V8TMY9;E9PH66;A0A669KBK4	A0A8V8TLI6	Signal transducer and activator of transcription 1	STAT1	tr|A0A8V8TLI6|A0A8V8TLI6_HUMAN Signal transducer and activator of transcription 1-alpha/beta OS=Homo sapiens OX=9606 GN=STAT1 PE=4 SV=1;tr|A0A669KB17|A0A669KB17_HUMAN Signal transducer and activator of transcription 1-alpha/beta OS=Homo sapiens OX=9606 GN=	1	1	25.605	212	260.81	3.8	46486000
Q14517	Q562Z4	Actin-like protein	ACT	sp|Q14517|FAT1_HUMAN Protocadherin Fat 1 OS=Homo sapiens OX=9606 GN=FAT1 PE=1 SV=2	1	1	506.27	4588	5.7672	0.2	46451000
Q96IZ0	Q96IZ0	PRKC apoptosis WT1 regulator protein (Prostate apoptosis response 4 protein) (Par-4)	PAWR PAR4	sp|Q96IZ0|PAWR_HUMAN PRKC apoptosis WT1 regulator protein OS=Homo sapiens OX=9606 GN=PAWR PE=1 SV=1	2	2	36.567	340	11.767	8.5	45762000
A0A024RAV2;P46063;F5H4P4;F5H3W0;F5H2L2;F8WA66;F8WD97	A0A024RAV2	ATP-dependent DNA helicase (EC 3.6.4.12)	RECQL hCG_2009728	tr|A0A024RAV2|A0A024RAV2_HUMAN ATP-dependent DNA helicase OS=Homo sapiens OX=9606 GN=RECQL PE=3 SV=1;sp|P46063|RECQ1_HUMAN ATP-dependent DNA helicase Q1 OS=Homo sapiens OX=9606 GN=RECQL PE=1 SV=3;tr|F5H4P4|F5H4P4_HUMAN ATP-dependent DNA helicase Q1 (Fragme	2	2	73.457	649	11.499	3.7	45419000
Q6ZW05	Q99529	Non-muscle myosin heavy chain		sp|Q6ZW05|PTHD4_HUMAN Patched domain-containing protein 4 OS=Homo sapiens OX=9606 GN=PTCHD4 PE=2 SV=3	1	1	96.37	846	5.9573	1.3	44933000
Q5QPM2;B4DSJ1;Q5QPM1;Q5QPL9;A8K4T9;Q53GL6;Q9UKM9	B1AK13	Hydroxymethylglutaryl-CoA lyase, mitochondrial (EC 4.1.3.4) (3-hydroxy-3-methylglutarate-CoA lyase)	HMGCL hCG_37683	tr|Q5QPM2|Q5QPM2_HUMAN RNA-binding protein Raly (Fragment) OS=Homo sapiens OX=9606 GN=RALY PE=1 SV=1;tr|B4DSJ1|B4DSJ1_HUMAN cDNA FLJ56677, highly similar to RNA-binding protein Raly OS=Homo sapiens OX=9606 PE=2 SV=1;tr|Q5QPM1|Q5QPM1_HUMAN RNA-binding prote	1	1	9.714	89	7.1877	12.4	44884000
H0YFC6;Q96QB7;Q0EFC9;B5MDF5;J3KQE5;P62826;F5H018	H0YFC6	RAN, member RAS oncogene family	RAN	tr|H0YFC6|H0YFC6_HUMAN GTP-binding nuclear protein Ran (Fragment) OS=Homo sapiens OX=9606 GN=RAN PE=1 SV=1;tr|Q96QB7|Q96QB7_HUMAN GTP-binding nuclear protein Ran OS=Homo sapiens OX=9606 GN=TC4 PE=3 SV=1;tr|Q0EFC9|Q0EFC9_HUMAN GTP-binding nuclear protein Ra	2	2	11.568	103	15.163	28.2	44416000
Q59FH0;B4DJC3;A0A8I5KS04;A0A8I5KRC6;O75367	B4DZH8	cDNA FLJ50311, highly similar to Tumor necrosis factor, alpha-induced protein 2		tr|Q59FH0|Q59FH0_HUMAN H2A histone family, member Y isoform 2 variant (Fragment) OS=Homo sapiens OX=9606 PE=2 SV=1;tr|B4DJC3|B4DJC3_HUMAN Histone H2A OS=Homo sapiens OX=9606 GN=MACROH2A1 PE=1 SV=1;tr|A0A8I5KS04|A0A8I5KS04_HUMAN Core histone macro-H2A.1 (Fr	1	1	20.694	192	5.7771	10.9	43487000
Q4G148	Q8NET4	Retrotransposon Gag-like protein 9 (Retrotransposon gag domain-containing protein 1) (Tumor antigen BJ-HCC-23)	RTL9 KIAA1318 RGAG1	sp|Q4G148|GXLT1_HUMAN Glucoside xylosyltransferase 1 OS=Homo sapiens OX=9606 GN=GXYLT1 PE=1 SV=2	1	1	50.566	440	-2	3.2	43210000
B4DRE8;Q6PK56;A0A384N6H1;P13639;B4DMC6;Q8TA90;B4DPU3	B4DRE8	cDNA FLJ58164, highly similar to Elongation factor 2		tr|B4DRE8|B4DRE8_HUMAN cDNA FLJ58164, highly similar to Elongation factor 2 OS=Homo sapiens OX=9606 PE=2 SV=1;tr|Q6PK56|Q6PK56_HUMAN EEF2 protein (Fragment) OS=Homo sapiens OX=9606 GN=EEF2 PE=2 SV=1;tr|A0A384N6H1|A0A384N6H1_HUMAN Epididymis secretory sperm	1	1	55.669	505	11.496	2.2	42245000
A0A8V8TKY9;A0A8Q3WLG7;A0A8Q3WLD1;A0A8Q3WLC8;A0A8Q3SJE8;A0A8Q3SIS9;A0A8Q3SIY6;O60832;C9IYT0;A0A8Q3SIX2	A0A8V8TKY9	Dyskeratosis congenita 1, dyskerin, isoform CRA_c (Dyskerin pseudouridine synthase 1)	DKC1 hCG_18117	tr|A0A8V8TKY9|A0A8V8TKY9_HUMAN Dyskeratosis congenita 1, dyskerin, isoform CRA_c OS=Homo sapiens OX=9606 GN=DKC1 PE=4 SV=1;tr|A0A8Q3WLG7|A0A8Q3WLG7_HUMAN H/ACA ribonucleoprotein complex subunit DKC1 OS=Homo sapiens OX=9606 GN=DKC1 PE=1 SV=1;tr|A0A8Q3WLD1|A	2	2	34.812	311	11.268	7.1	42020000
A0A0B4J213;E5RI99;A0A024R9D3;P62888;A0A0C4DH44	A0A0B4J213	Ribosomal protein L30	RPL30	tr|A0A0B4J213|A0A0B4J213_HUMAN 60S ribosomal protein L30 OS=Homo sapiens OX=9606 GN=RPL30 PE=1 SV=1;tr|E5RI99|E5RI99_HUMAN 60S ribosomal protein L30 (Fragment) OS=Homo sapiens OX=9606 GN=RPL30 PE=1 SV=1;tr|A0A024R9D3|A0A024R9D3_HUMAN 60S ribosomal protein	2	2	5.5553	51	16.473	68.6	41747000
B4DWQ5;Q8IY98;P61160;B4DHK9	B4DWQ5	cDNA FLJ51655, highly similar to Actin-like protein 2		tr|B4DWQ5|B4DWQ5_HUMAN cDNA FLJ51655, highly similar to Actin-like protein 2 OS=Homo sapiens OX=9606 PE=2 SV=1;tr|Q8IY98|Q8IY98_HUMAN ACTR2 protein OS=Homo sapiens OX=9606 GN=ACTR2 PE=2 SV=1;sp|P61160|ARP2_HUMAN Actin-related protein 2 OS=Homo sapiens OX=9	3	3	34.507	305	20.891	12.5	41324000
F5H282;E7EQR6;P17987;F5GZ03;E7ERF2	F5H282	T-complex 1	TCP1	tr|F5H282|F5H282_HUMAN T-complex protein 1 subunit alpha OS=Homo sapiens OX=9606 GN=TCP1 PE=1 SV=1;tr|E7EQR6|E7EQR6_HUMAN T-complex protein 1 subunit alpha OS=Homo sapiens OX=9606 GN=TCP1 PE=1 SV=1;sp|P17987|TCPA_HUMAN T-complex protein 1 subunit alpha OS=	2	2	36.456	332	12.006	6.6	41272000
A0A0M3HER1;A0A8Q3WLN4;A0A8Q3WLX8;A0A8Q3WKJ2;B3KNZ3;A0A8Q3WKI3;A0A8Q3WKP0;A0A8Q3WKK6;A0A0J9YXC7;P48059	B2RCZ7	Ethylmalonic encephalopathy 1, isoform CRA_a (cDNA, FLJ96390, highly similar to Homo sapiens protein expressed in thyroid (YF13H12), mRNA)	ETHE1 hCG_1995670	tr|A0A0M3HER1|A0A0M3HER1_HUMAN LIM and senescent cell antigen-like-containing domain protein 1 (Fragment) OS=Homo sapiens OX=9606 GN=LIMS1 PE=1 SV=1;tr|A0A8Q3WLN4|A0A8Q3WLN4_HUMAN LIM and senescent cell antigen-like-containing domain protein 1 OS=Homo sapi	1	1	24.307	209	5.885	5.7	40219000
B7Z1N5;B3KNQ8;B3KSY7;B3KV59;B7Z1Q9;M0R116;B7Z3F8;A0A2R8YEY8;Q53ES0;B7Z3V1;B7Z9V4;A0A0A0MT26;P13637;P05023	D9YZV5	Tropomyosin 1 (Alpha) isoform 4 (Tropomyosin 1 (Alpha), isoform CRA_c)	TPM1 hCG_33495	tr|B7Z1N5|B7Z1N5_HUMAN cDNA FLJ53830, highly similar to Sodium/potassium-transporting ATPase alpha-1 chain OS=Homo sapiens OX=9606 PE=2 SV=1;tr|B3KNQ8|B3KNQ8_HUMAN cDNA FLJ30174 fis, clone BRACE2000975, highly similar to Sodium/potassium-transporting ATPas	1	1	44.628	405	5.9352	2.7	39838000
J3KSC4;J3QLK0;B1AH77;A4D2P2;B1AH78;B1AH80;A4D2P1;A0A024R1P2;A4D2P0;P63000;P60763;P15153	C9JRG3	Aspartyl aminopeptidase (EC 3.4.11.21)	DNPEP	tr|J3KSC4|J3KSC4_HUMAN Ras-related C3 botulinum toxin substrate 3 (Fragment) OS=Homo sapiens OX=9606 GN=RAC3 PE=1 SV=1;tr|J3QLK0|J3QLK0_HUMAN Ras-related C3 botulinum toxin substrate 3 (Fragment) OS=Homo sapiens OX=9606 GN=RAC3 PE=1 SV=1;tr|B1AH77|B1AH77_H	1	1	14.831	130	5.8398	7.7	38886000
B0QYA4;B0QYA5;B4E1K8;O15371	H0Y3X5	5'-nucleotidase (EC 3.1.3.5) (Ecto-5'-nucleotidase)	NT5E	tr|B0QYA4|B0QYA4_HUMAN Eukaryotic translation initiation factor 3 subunit D (Fragment) OS=Homo sapiens OX=9606 GN=EIF3D PE=1 SV=2;tr|B0QYA5|B0QYA5_HUMAN Eukaryotic translation initiation factor 3 subunit D (Fragment) OS=Homo sapiens OX=9606 GN=EIF3D PE=1 S	1	1	11.772	105	5.833	13.3	38862000
A0A804HIB3;A0A0S2Z4U1;A0A804HIK9;Q5QPJ9;A0A0S2Z4Y5;Q5QPK2;H0Y368;O60762	A0A1U9X8Y4	Chloride intracellular channel protein		tr|A0A804HIB3|A0A804HIB3_HUMAN Dolichol-phosphate mannosyltransferase subunit 1 OS=Homo sapiens OX=9606 GN=DPM1 PE=1 SV=1;tr|A0A0S2Z4U1|A0A0S2Z4U1_HUMAN Dolichol-phosphate mannosyltransferase subunit 1 OS=Homo sapiens OX=9606 GN=DPM1 PE=2 SV=1;tr|A0A804HIK	1	1	14.663	129	6.2166	9.3	38647000
Q6FG43;Q9BTI6;J3QLD9;A0A024QZ62;E7EMK3;Q14254;K7EKW9	Q6FG43	Flotillin	FLOT2 hCG_1998851	tr|Q6FG43|Q6FG43_HUMAN Flotillin OS=Homo sapiens OX=9606 GN=FLOT2 PE=2 SV=1;tr|Q9BTI6|Q9BTI6_HUMAN Flotillin OS=Homo sapiens OX=9606 GN=FLOT2 PE=1 SV=1;tr|J3QLD9|J3QLD9_HUMAN Flotillin OS=Homo sapiens OX=9606 GN=FLOT2 PE=1 SV=1;tr|A0A024QZ62|A0A024QZ62_HUM	1	1	41.685	379	14.983	2.4	38598000
A0A087WYQ1;O15020;A4QPE4	A0A087WYQ1	Spectrin beta chain	SPTBN2	tr|A0A087WYQ1|A0A087WYQ1_HUMAN Spectrin beta chain OS=Homo sapiens OX=9606 GN=SPTBN2 PE=1 SV=1;sp|O15020|SPTN2_HUMAN Spectrin beta chain, non-erythrocytic 2 OS=Homo sapiens OX=9606 GN=SPTBN2 PE=1 SV=3;tr|A4QPE4|A4QPE4_HUMAN SPTBN2 protein OS=Homo sapiens O	8	4	271.68	2397	29.803	4.4	38313000
B7Z752;B2RBR9;Q14974	B3KWP7	cDNA FLJ43538 fis, clone PLACE7008431, highly similar to Homo sapiens phosphatidylinositol-4-phosphate 5-kinase, type II, gamma (PIP5K2C), mRNA		tr|B7Z752|B7Z752_HUMAN cDNA FLJ50715, highly similar to Importin beta-1 subunit OS=Homo sapiens OX=9606 PE=2 SV=1;tr|B2RBR9|B2RBR9_HUMAN cDNA, FLJ95650, highly similar to Homo sapiens karyopherin (importin) beta 1 (KPNB1), mRNA OS=Homo sapiens OX=9606 PE=2	1	1	81.162	731	6.035	2.2	38098000
A4FU77;O75643;A0A494C1A5;Q9H8B9;B4E0P5;B4E150	A4FU77	U5 small nuclear ribonucleoprotein 200 kDa helicase	SNRNP200	tr|A4FU77|A4FU77_HUMAN SNRNP200 protein (Fragment) OS=Homo sapiens OX=9606 GN=SNRNP200 PE=2 SV=1;sp|O75643|U520_HUMAN U5 small nuclear ribonucleoprotein 200 kDa helicase OS=Homo sapiens OX=9606 GN=SNRNP200 PE=1 SV=2;tr|A0A494C1A5|A0A494C1A5_HUMAN U5 small	3	3	216.18	1887	23.22	1.7	37625000
A0A8V8TQW9;Q1L838;A0A494C0M1;A0A8V8TQJ0;P52701	J3QLL0	Importin subunit alpha-1	KPNA2	tr|A0A8V8TQW9|A0A8V8TQW9_HUMAN DNA mismatch repair protein Msh6 (Fragment) OS=Homo sapiens OX=9606 GN=MSH6 PE=4 SV=1;tr|Q1L838|Q1L838_HUMAN GTBP-ALT OS=Homo sapiens OX=9606 GN=GTBP PE=4 SV=1;tr|A0A494C0M1|A0A494C0M1_HUMAN DNA mismatch repair protein OS=Hom	1	1	108.14	951	7.8276	1.3	37593000
H0YLR8;H0YLK7;A0A804HK59;A0A804HID9;C4B7M4;Q96JI7	J3QL92	Microtubule crosslinking factor 1	MTCL1	tr|H0YLR8|H0YLR8_HUMAN Spatacsin (Fragment) OS=Homo sapiens OX=9606 GN=SPG11 PE=1 SV=2;tr|H0YLK7|H0YLK7_HUMAN Spatacsin OS=Homo sapiens OX=9606 GN=SPG11 PE=1 SV=2;tr|A0A804HK59|A0A804HK59_HUMAN Spatacsin OS=Homo sapiens OX=9606 GN=SPG11 PE=1 SV=1;tr|A0A804	1	1	39.109	340	-2	4.1	37290000
Q6DHZ8;B2RBM8;A0A669KBJ7;Q9H2P0;A0A2R8Y6X0	Q6DHZ8	Activity-dependent neuroprotector homeobox	ADNP	tr|Q6DHZ8|Q6DHZ8_HUMAN Activity-dependent neuroprotector homeobox OS=Homo sapiens OX=9606 GN=ADNP PE=2 SV=1;tr|B2RBM8|B2RBM8_HUMAN cDNA, FLJ95596, highly similar to Homo sapiens activity-dependent neuroprotector (ADNP), mRNA OS=Homo sapiens OX=9606 PE=2 SV	1	1	123.45	1102	11.579	1.6	37275000
B4DWD0;Q8NE86	Q9UMH5	XRRM domain-containing protein		tr|B4DWD0|B4DWD0_HUMAN Calcium uniporter protein OS=Homo sapiens OX=9606 PE=2 SV=1;sp|Q8NE86|MCU_HUMAN Calcium uniporter protein, mitochondrial OS=Homo sapiens OX=9606 GN=MCU PE=1 SV=1	1	1	13.186	109	5.8911	11	37251000
Q96I16;Q6IBR8;B5BU01;P20042	D6RAE9	Sideroflexin 1	SFXN1	tr|Q96I16|Q96I16_HUMAN eIF2S2 protein OS=Homo sapiens OX=9606 PE=2 SV=1;tr|Q6IBR8|Q6IBR8_HUMAN Eukaryotic translation initiation factor 2, subunit 2 beta, 38kDa OS=Homo sapiens OX=9606 GN=EIF2S2 PE=2 SV=1;tr|B5BU01|B5BU01_HUMAN Eukaryotic translation initi	1	1	24.575	214	6.5565	5.6	36838000
P51398	Q549U1	Putative MAPK activating protein (Transformer-2 alpha, isoform CRA_a) (Uncharacterized protein HSU53209) (cDNA, FLJ95674, Homo sapiens transformer-2 alpha (htra-2 alpha) (HSU53209), mRNA)	HSU53209 TRA2A hCG_37979	sp|P51398|RT29_HUMAN 28S ribosomal protein S29, mitochondrial OS=Homo sapiens OX=9606 GN=DAP3 PE=1 SV=1	1	1	45.566	398	6.943	5	36115000
B4DDH8;Q96N66	B4DDH8	cDNA FLJ55184, highly similar to Homo sapiens leukocyte receptor cluster (LRC) member 4 (LENG4), mRNA		tr|B4DDH8|B4DDH8_HUMAN cDNA FLJ55184, highly similar to Homo sapiens leukocyte receptor cluster (LRC) member 4 (LENG4), mRNA OS=Homo sapiens OX=9606 PE=2 SV=1;sp|Q96N66|MBOA7_HUMAN Lysophospholipid acyltransferase 7 OS=Homo sapiens OX=9606 GN=MBOAT7 PE=1 S	2	2	50.563	454	11.888	6.4	35882000
P00540	Q5VVC8	60S ribosomal protein L11	RPL11	sp|P00540|MOS_HUMAN Proto-oncogene serine/threonine-protein kinase mos OS=Homo sapiens OX=9606 GN=MOS PE=1 SV=1	1	1	37.819	346	5.7735	3.2	35773000
A0A0S2Z3I3;A0A0S2Z382;A0A0S2Z3G3;F6RGN5;Q9UBX3;B4E1E9;B4DLN1	A0A0S2Z3I3	Solute carrier family 25 member 10 isoform 3	SLC25A10	tr|A0A0S2Z3I3|A0A0S2Z3I3_HUMAN Solute carrier family 25 member 10 isoform 3 (Fragment) OS=Homo sapiens OX=9606 GN=SLC25A10 PE=2 SV=1;tr|A0A0S2Z382|A0A0S2Z382_HUMAN Solute carrier family 25 member 10 isoform 2 (Fragment) OS=Homo sapiens OX=9606 GN=SLC25A10	2	2	28.187	259	11.259	8.1	35627000
P46087;F5GWB7;F5H709;F5H5X6;F5GYR3	P46087	Probable 28S rRNA (cytosine(4447)-C(5))-methyltransferase (EC 2.1.1.-) (Nucleolar protein 1) (Nucleolar protein 2 homolog) (Proliferating-cell nucleolar antigen p120) (Proliferation-associated nucleolar protein p120)	NOP2 NOL1 NSUN1	sp|P46087|NOP2_HUMAN Probable 28S rRNA (cytosine(4447)-C(5))-methyltransferase OS=Homo sapiens OX=9606 GN=NOP2 PE=1 SV=2	1	1	89.301	812	18.787	2	35565000
D6RAE9;D6RDG7;S4R2X2;D6RFI0;Q9H9B4	H0YG79	Coiled-coil domain containing 86	CCDC86	tr|D6RAE9|D6RAE9_HUMAN Sideroflexin-1 OS=Homo sapiens OX=9606 GN=SFXN1 PE=1 SV=1;tr|D6RDG7|D6RDG7_HUMAN Sideroflexin-1 (Fragment) OS=Homo sapiens OX=9606 GN=SFXN1 PE=1 SV=1;tr|S4R2X2|S4R2X2_HUMAN Sideroflexin-1 OS=Homo sapiens OX=9606 GN=SFXN1 PE=1 SV=1;tr	1	1	6.5954	56	6.5726	23.2	35459000
Q15645;H0YAL2	Q15645	Pachytene checkpoint protein 2 homolog (Human papillomavirus type 16 E1 protein-binding protein) (16E1-BP) (HPV16 E1 protein-binding protein) (Thyroid hormone receptor interactor 13) (Thyroid receptor-interacting protein 13) (TR-interacting protein 13) (TRIP-13)	TRIP13 PCH2	sp|Q15645|PCH2_HUMAN Pachytene checkpoint protein 2 homolog OS=Homo sapiens OX=9606 GN=TRIP13 PE=1 SV=2;tr|H0YAL2|H0YAL2_HUMAN Pachytene checkpoint protein 2 homolog (Fragment) OS=Homo sapiens OX=9606 GN=TRIP13 PE=1 SV=1	1	1	48.55	432	12.399	2.8	34943000
A0A384MEE3;Q9BVA1	A0A5C2G781	IGL c3567_light_IGKV1-39_IGKJ2		tr|A0A384MEE3|A0A384MEE3_HUMAN Tubulin beta chain OS=Homo sapiens OX=9606 PE=2 SV=1;sp|Q9BVA1|TBB2B_HUMAN Tubulin beta-2B chain OS=Homo sapiens OX=9606 GN=TUBB2B PE=1 SV=1	13	1	49.953	445	6.5643	32.4	34724000
A4UCR9;C9JJ19;P82930	I3L3Q7	Complement component 1 Q subcomponent-binding protein, mitochondrial	C1QBP	tr|A4UCR9|A4UCR9_HUMAN Mitochondrial 28S ribosomal protein S34 OS=Homo sapiens OX=9606 PE=2 SV=1;tr|C9JJ19|C9JJ19_HUMAN 28S ribosomal protein S34, mitochondrial OS=Homo sapiens OX=9606 GN=MRPS34 PE=1 SV=2;sp|P82930|RT34_HUMAN 28S ribosomal protein S34, mit	1	1	20.691	176	13.534	4	34575000
N0E466;A0A1U9X7J2;N0E4C7;Q5SRQ3;A0A7I2YQ78;Q5SRQ6;N0E472;A0A0G2JM12;P67870	A0A804HIB3	Dolichol-phosphate mannosyltransferase subunit 1 (EC 2.4.1.83) (Dolichol-phosphate mannose synthase subunit 1) (Dolichyl-phosphate beta-D-mannosyltransferase subunit 1) (Mannose-P-dolichol synthase subunit 1)	DPM1	tr|N0E466|N0E466_HUMAN Casein kinase II subunit beta OS=Homo sapiens OX=9606 GN=CSNK2B PE=2 SV=1;tr|A0A1U9X7J2|A0A1U9X7J2_HUMAN Casein kinase II subunit beta OS=Homo sapiens OX=9606 PE=3 SV=1;tr|N0E4C7|N0E4C7_HUMAN Casein kinase II subunit beta OS=Homo sap	1	1	14.568	125	6.0783	8.8	34326000
F8WBC0;F5H4H0;F5GYH7;F5H077;F5GWU8;F5H491;F5H0B7;F5H500;F5H6R7;F5H004;F5GYB5;F5GX62;B7ZAY2;Q9BXV4;E7ESV4;F5H7Y6;Q5U0C3;A8KAH9;A0A024RB87;P62834;P61224	A0A0A0MRP9	Endosome-associated-trafficking regulator 1	ENTR1	tr|F8WBC0|F8WBC0_HUMAN Ras-related protein Rap-1b (Fragment) OS=Homo sapiens OX=9606 GN=RAP1B PE=4 SV=1;tr|F5H4H0|F5H4H0_HUMAN Ras-related protein Rap-1b (Fragment) OS=Homo sapiens OX=9606 GN=RAP1B PE=4 SV=1;tr|F5GYH7|F5GYH7_HUMAN Ras-related protein Rap-1	1	1	3.5041	32	5.7662	34.4	34032000
A8K9S3;A0A024R150;Q92828	A8K9S3	Coronin		tr|A8K9S3|A8K9S3_HUMAN Coronin OS=Homo sapiens OX=9606 PE=2 SV=1;tr|A0A024R150|A0A024R150_HUMAN Coronin OS=Homo sapiens OX=9606 GN=CORO2A PE=3 SV=1;sp|Q92828|COR2A_HUMAN Coronin-2A OS=Homo sapiens OX=9606 GN=CORO2A PE=1 SV=2	2	2	59.833	525	12.311	5.7	34013000
P46939;A8K8Z1	P46939	Utrophin (Dystrophin-related protein 1) (DRP-1)	UTRN DMDL DRP1	sp|P46939|UTRN_HUMAN Utrophin OS=Homo sapiens OX=9606 GN=UTRN PE=1 SV=2;tr|A8K8Z1|A8K8Z1_HUMAN cDNA FLJ77189, highly similar to Homo sapiens utrophin (homologous to dystrophin) (UTRN), mRNA (Fragment) OS=Homo sapiens OX=9606 PE=2 SV=1	2	2	394.46	3433	11.925	0.8	33816000
A0A6Q8PFZ6;H7C443;A0A6Q8PHI7;A0A6Q8PGW4;A0A6Q8PGI6;A0A6Q8PGA8;A0A6Q8PHH9;A0A6Q8PGZ8;P41250	A0A804HKB6	Neurobeachin like 1	NBEAL1	tr|A0A6Q8PFZ6|A0A6Q8PFZ6_HUMAN Glycine--tRNA ligase OS=Homo sapiens OX=9606 GN=GARS1 PE=1 SV=1;tr|H7C443|H7C443_HUMAN Glycine--tRNA ligase OS=Homo sapiens OX=9606 GN=GARS1 PE=1 SV=2;tr|A0A6Q8PHI7|A0A6Q8PHI7_HUMAN Glycine--tRNA ligase OS=Homo sapiens OX=960	1	1	61.121	546	6.152	2	33689000
E5RJU9;A0A024R9D2;Q86UE4;H0YB56	E5RJU9	Metadherin	MTDH	tr|E5RJU9|E5RJU9_HUMAN Protein LYRIC OS=Homo sapiens OX=9606 GN=MTDH PE=1 SV=1;tr|A0A024R9D2|A0A024R9D2_HUMAN Metadherin, isoform CRA_a OS=Homo sapiens OX=9606 GN=MTDH PE=4 SV=1;sp|Q86UE4|LYRIC_HUMAN Protein LYRIC OS=Homo sapiens OX=9606 GN=MTDH PE=1 SV=2;	2	2	57.521	526	11.74	4.9	33480000
S4R3N9;A0A8V8TM72;A0A8V8TP06;B4DRS6;Q9BWM7	F8WBR5	Calmodulin 2	CALM2	tr|S4R3N9|S4R3N9_HUMAN Sideroflexin-3 OS=Homo sapiens OX=9606 GN=SFXN3 PE=1 SV=1;tr|A0A8V8TM72|A0A8V8TM72_HUMAN Sideroflexin-3 OS=Homo sapiens OX=9606 GN=SFXN3 PE=4 SV=1;tr|A0A8V8TP06|A0A8V8TP06_HUMAN Sideroflexin-3 OS=Homo sapiens OX=9606 GN=SFXN3 PE=4 SV	1	1	19.605	177	5.7905	7.3	32692000
K7EJT5;K7EP65;K7EKS7;K7ELC4;K7EMH1;K7ERI7;Q7Z4W8;P35268	L8ECI6	Alternative protein SLC17A6	SLC17A6	tr|K7EJT5|K7EJT5_HUMAN 60S ribosomal protein L22 (Fragment) OS=Homo sapiens OX=9606 GN=RPL22 PE=1 SV=1;tr|K7EP65|K7EP65_HUMAN 60S ribosomal protein L22 (Fragment) OS=Homo sapiens OX=9606 GN=RPL22 PE=1 SV=1;tr|K7EKS7|K7EKS7_HUMAN RPL22 OS=Homo sapiens OX=96	1	1	5.0827	47	5.8751	27.7	32585000
Q9UBL6				sp|Q9UBL6|CPNE7_HUMAN Copine-7 OS=Homo sapiens OX=9606 GN=CPNE7 PE=1 SV=1	1	1	70.293	633	6.5025	1.9	32267000
Q9UF24;O75489	P51398	Small ribosomal subunit protein mS29 (28S ribosomal protein S29, mitochondrial) (MRP-S29) (S29mt) (Death-associated protein 3) (DAP-3) (Ionizing radiation resistance conferring protein)	DAP3 MRPS29	tr|Q9UF24|Q9UF24_HUMAN NADH dehydrogenase [ubiquinone] iron-sulfur protein 3, mitochondrial (Fragment) OS=Homo sapiens OX=9606 GN=DKFZp586K0821 PE=2 SV=1;sp|O75489|NDUS3_HUMAN NADH dehydrogenase [ubiquinone] iron-sulfur protein 3, mitochondrial OS=Homo sap	1	1	22.218	190	6.0293	6.8	31874000
A0A1U9X8Y4;Q5SRT3;Q53FB0;O00299	A8MW50	L-lactate dehydrogenase (EC 1.1.1.27)	LDHB	tr|A0A1U9X8Y4|A0A1U9X8Y4_HUMAN Chloride intracellular channel protein OS=Homo sapiens OX=9606 PE=3 SV=1;tr|Q5SRT3|Q5SRT3_HUMAN Chloride intracellular channel protein OS=Homo sapiens OX=9606 GN=CLIC1 PE=2 SV=2;tr|Q53FB0|Q53FB0_HUMAN Chloride intracellular c	1	1	26.793	240	7.6987	5	31838000
Q562R1	Q8IU80	Transmembrane protease serine 6 (EC 3.4.21.-) (Matriptase-2)	TMPRSS6 UNQ354/PRO618	sp|Q562R1|ACTBL_HUMAN Beta-actin-like protein 2 OS=Homo sapiens OX=9606 GN=ACTBL2 PE=1 SV=2	6	1	42.003	376	6.2276	14.9	31789000
A0A0A0MSK5;J3KN66;Q5JTV8;H0YDU3;H0YD16;H0Y4R4	Q5JTV8	Torsin-1A-interacting protein 1 (Lamin-associated protein 1B) (LAP1B)	TOR1AIP1 LAP1	tr|A0A0A0MSK5|A0A0A0MSK5_HUMAN Torsin-1A-interacting protein 1 OS=Homo sapiens OX=9606 GN=TOR1AIP1 PE=1 SV=1;tr|J3KN66|J3KN66_HUMAN Torsin-1A-interacting protein 1 OS=Homo sapiens OX=9606 GN=TOR1AIP1 PE=1 SV=1;sp|Q5JTV8|TOIP1_HUMAN Torsin-1A-interacting pr	2	2	52.406	462	11.761	5.2	31783000
Q53HU6	Q71U36	Tubulin alpha-1A chain (EC 3.6.5.-) (Alpha-tubulin 3) (Tubulin B-alpha-1) (Tubulin alpha-3 chain) [Cleaved into: Detyrosinated tubulin alpha-1A chain]	TUBA1A TUBA3	tr|Q53HU6|Q53HU6_HUMAN Biglycan (Fragment) OS=Homo sapiens OX=9606 PE=2 SV=1	1	1	41.655	368	5.834	3	31728000
H0Y3X5;H0Y7R7;Q6NZX3;Q53Z63;B2RBH2;P21589	B3KVN0	Solute carrier family 2, facilitated glucose transporter member 1 (Glucose transporter type 1, erythrocyte/brain)		tr|H0Y3X5|H0Y3X5_HUMAN 5-nucleotidase (Fragment) OS=Homo sapiens OX=9606 GN=NT5E PE=1 SV=1;tr|H0Y7R7|H0Y7R7_HUMAN 5-nucleotidase (Fragment) OS=Homo sapiens OX=9606 GN=NT5E PE=1 SV=1;tr|Q6NZX3|Q6NZX3_HUMAN 5-nucleotidase OS=Homo sapiens OX=9606 GN=NT5E P	1	1	20.164	179	15.656	7.3	31618000
Q05DV5;A0A7P0T8C6;A0A514C937;A8K9U6;C9J6P4;Q7Z2W4	Q05DV5	ZC3HAV1 protein	ZC3HAV1	tr|Q05DV5|Q05DV5_HUMAN ZC3HAV1 protein (Fragment) OS=Homo sapiens OX=9606 GN=ZC3HAV1 PE=2 SV=1;tr|A0A7P0T8C6|A0A7P0T8C6_HUMAN Zinc finger CCCH-type antiviral protein 1 OS=Homo sapiens OX=9606 GN=ZC3HAV1 PE=1 SV=1;tr|A0A514C937|A0A514C937_HUMAN Zinc finger	1	1	49.252	447	12.069	3.4	31539000
B4DEQ7;Q96II8	C9JTK6	Obg like ATPase 1	OLA1	tr|B4DEQ7|B4DEQ7_HUMAN cDNA FLJ50003, highly similar to Homo sapiens leucine-rich repeats and calponin homology (CH) domain containing 3 (LRCH3), mRNA OS=Homo sapiens OX=9606 PE=2 SV=1;sp|Q96II8|LRCH3_HUMAN DISP complex protein LRCH3 OS=Homo sapiens OX=960	1	1	89.175	803	8.1078	1.5	31285000
B1APP8;O14943;Q8WTZ9;B1APP6;A0A7I2V3Z0;A0A8V8TMY4;Q01813	A0A8I5QJR7	AFG3 like matrix AAA peptidase subunit 2	AFG3L2	tr|B1APP8|B1APP8_HUMAN cDNA FLJ40373 fis, clone TESTI2035003, highly similar to 6-phosphofructokinase type C OS=Homo sapiens OX=9606 PE=1 SV=1;tr|O14943|O14943_HUMAN Phosphofructokinase-P (Fragment) OS=Homo sapiens OX=9606 GN=PFK-P PE=2 SV=1;tr|Q8WTZ9|Q8WT	1	1	22.939	202	5.841	5.9	31178000
K7EQ02;K7EQ55;K7EK33;A0A0S2Z569;Q5IRN4;Q96EP5	A0A1W2PSC5	Phosphatidylinositol glycan anchor biosynthesis class T	PIGT	tr|K7EQ02|K7EQ02_HUMAN DAZ-associated protein 1 (Fragment) OS=Homo sapiens OX=9606 GN=DAZAP1 PE=1 SV=2;tr|K7EQ55|K7EQ55_HUMAN DAZ-associated protein 1 OS=Homo sapiens OX=9606 GN=DAZAP1 PE=1 SV=2;tr|K7EK33|K7EK33_HUMAN DAZ-associated protein 1 OS=Homo sapie	1	1	35.02	327	6.9708	4.6	31019000
Q5U0N1;A8K1F4;Q15773	B0QYA4	Eukaryotic translation initiation factor 3 subunit D	EIF3D	tr|Q5U0N1|Q5U0N1_HUMAN MLF2 protein OS=Homo sapiens OX=9606 GN=MLF2 PE=2 SV=1;tr|A8K1F4|A8K1F4_HUMAN cDNA FLJ78094, highly similar to Homo sapiens myeloid leukemia factor 2, mRNA OS=Homo sapiens OX=9606 PE=2 SV=1;sp|Q15773|MLF2_HUMAN Myeloid leukemia facto	1	1	28.147	248	6.8325	4.8	30781000
I3L3E9;B4DWZ4;Q6FHX6;P39748	H7BXP2	Lysine methyltransferase 5B	KMT5B	tr|I3L3E9|I3L3E9_HUMAN Flap endonuclease 1 (Fragment) OS=Homo sapiens OX=9606 GN=FEN1 PE=1 SV=1;tr|B4DWZ4|B4DWZ4_HUMAN Flap endonuclease 1 OS=Homo sapiens OX=9606 GN=FEN1 PE=2 SV=1;tr|Q6FHX6|Q6FHX6_HUMAN Flap endonuclease 1 OS=Homo sapiens OX=9606 GN=FEN1	1	1	17.799	154	6.9142	7.1	29973000
Q8IU80	Q9BYG5	Partitioning defective 6 homolog beta (PAR-6 beta) (PAR-6B)	PARD6B PAR6B	sp|Q8IU80|TMPS6_HUMAN Transmembrane protease serine 6 OS=Homo sapiens OX=9606 GN=TMPRSS6 PE=1 SV=3	1	1	89.999	811	6.2164	1.4	29300000
A0A804HKB6;A0A804HIR8;A0A804HI87;A2RUL1;A0A804HHU0;A0A804HJM0;A0A804HJ72;A0A804HKS6;Q6ZS30	S4R3N9	Sideroflexin 3	SFXN3	tr|A0A804HKB6|A0A804HKB6_HUMAN Neurobeachin-like protein 1 OS=Homo sapiens OX=9606 GN=NBEAL1 PE=1 SV=1;tr|A0A804HIR8|A0A804HIR8_HUMAN Neurobeachin-like protein 1 OS=Homo sapiens OX=9606 GN=NBEAL1 PE=1 SV=1;tr|A0A804HI87|A0A804HI87_HUMAN Neurobeachin-like p	1	1	8.8783	73	5.8296	9.6	29199000
A0A024RAV4;A0A024RAQ1;P16989;A0A0D9SEI8;Q59EB5;Q96GD7	A0A024RAV4	Cold shock domain protein A, isoform CRA_b	CSDA hCG_27421	tr|A0A024RAV4|A0A024RAV4_HUMAN Cold shock domain protein A, isoform CRA_b OS=Homo sapiens OX=9606 GN=CSDA PE=4 SV=1;tr|A0A024RAQ1|A0A024RAQ1_HUMAN Cold shock domain protein A, isoform CRA_a OS=Homo sapiens OX=9606 GN=CSDA PE=4 SV=1;sp|P16989|YBOX3_HUMAN Y-	3	1	31.947	303	21.419	17.8	28424000
Q9BYG5				sp|Q9BYG5|PAR6B_HUMAN Partitioning defective 6 homolog beta OS=Homo sapiens OX=9606 GN=PARD6B PE=1 SV=1	1	1	41.182	372	6.0631	3.2	28279000
C9JZB0;B7Z4V9;Q9BT40	E9PQU5	RNA binding motif protein 25	RBM25	tr|C9JZB0|C9JZB0_HUMAN Inositol polyphosphate 5-phosphatase K (Fragment) OS=Homo sapiens OX=9606 GN=INPP5K PE=1 SV=1;tr|B7Z4V9|B7Z4V9_HUMAN cDNA FLJ57541, highly similar to Skeletal muscle and kidney-enriched inositol phosphatase OS=Homo sapiens OX=9606 PE	1	1	26.723	229	6.0052	4.4	27889000
Q9P1N9;Q7L4K8;B4DVX2;A0A804HIV9;A0A804HJ36;J3KR24;Q7Z355;A0A804HHW9;A0A804HL54;Q7Z3U5;A0A804HJN6;A0A0A0MSX9;Q59G75;P41252;Q6P0M4	Q9P1N9	PRO0785		tr|Q9P1N9|Q9P1N9_HUMAN PRO0785 OS=Homo sapiens OX=9606 PE=2 SV=1;tr|Q7L4K8|Q7L4K8_HUMAN IARS protein (Fragment) OS=Homo sapiens OX=9606 GN=IARS PE=2 SV=1;tr|B4DVX2|B4DVX2_HUMAN cDNA FLJ55373, highly similar to Isoleucyl-tRNA synthetase, cytoplasmic OS=Homo	2	2	39.967	364	12.963	8	27555000
Q9UMH5;Q14730;B5BUB5;P05455	Q8N4Q4	Similar to guanylate binding protein 5		tr|Q9UMH5|Q9UMH5_HUMAN XRRM domain-containing protein (Fragment) OS=Homo sapiens OX=9606 PE=2 SV=1;tr|Q14730|Q14730_HUMAN La 4.1 protein (Fragment) OS=Homo sapiens OX=9606 PE=2 SV=1;tr|B5BUB5|B5BUB5_HUMAN Autoantigen La (Fragment) OS=Homo sapiens OX=9606 G	1	1	7.2522	64	6.6988	17.2	26601000
Q8NHB6;A0A126GW51;A6NHG9	E5RH77	Ribosomal protein S14	RPS14	tr|Q8NHB6|Q8NHB6_HUMAN Seven transmembrane helix receptor OS=Homo sapiens OX=9606 PE=4 SV=1;tr|A0A126GW51|A0A126GW51_HUMAN Olfactory receptor OS=Homo sapiens OX=9606 GN=OR5H14 PE=3 SV=1;sp|A6NHG9|O5H14_HUMAN Olfactory receptor 5H14 OS=Homo sapiens OX=9606	1	1	30.436	270	5.789	4.4	26352000
Q96HC2;H0Y8D6;A0A087WXK5;Q9BZC7	A0A0A0MSQ9	Vacuolar fusion protein MON1 homolog	MON1A	tr|Q96HC2|Q96HC2_HUMAN ABCA2 protein (Fragment) OS=Homo sapiens OX=9606 GN=ABCA2 PE=2 SV=1;tr|H0Y8D6|H0Y8D6_HUMAN ATP-binding cassette sub-family A member 2 (Fragment) OS=Homo sapiens OX=9606 GN=ABCA2 PE=1 SV=1;tr|A0A087WXK5|A0A087WXK5_HUMAN ATP-binding ca	1	1	96.733	867	-2	2.1	26015000
A0A1B0GVQ7;Q59G56;A0A1B0GUM5;Q8NHX9	Q71U02	Regulatory myosin light chain long version		tr|A0A1B0GVQ7|A0A1B0GVQ7_HUMAN Ion_trans domain-containing protein (Fragment) OS=Homo sapiens OX=9606 PE=4 SV=1;tr|Q59G56|Q59G56_HUMAN Two pore segment channel 2 variant (Fragment) OS=Homo sapiens OX=9606 PE=2 SV=1;tr|A0A1B0GUM5|A0A1B0GUM5_HUMAN Two pore c	1	1	42.489	371	-2	6.2	25865000
B3KTC3;A0A0S2Z4W2;Q9H2C0	B3KTC3	cDNA FLJ38059 fis, clone CTONG2014946, highly similar to Gigaxonin		tr|B3KTC3|B3KTC3_HUMAN cDNA FLJ38059 fis, clone CTONG2014946, highly similar to Gigaxonin OS=Homo sapiens OX=9606 PE=2 SV=1;tr|A0A0S2Z4W2|A0A0S2Z4W2_HUMAN Epididymis secretory sperm binding protein (Fragment) OS=Homo sapiens OX=9606 GN=GAN PE=2 SV=1;sp|Q9H	2	2	67.637	597	11.068	3.5	25579000
Q6P2Q9;I3L0J9;I3L3Z8;Q6JH02;Q6JH03;B4DK16	Q6P2Q9	Pre-mRNA-processing-splicing factor 8 (220 kDa U5 snRNP-specific protein) (PRP8 homolog) (Splicing factor Prp8) (p220)	PRPF8 PRPC8	sp|Q6P2Q9|PRP8_HUMAN Pre-mRNA-processing-splicing factor 8 OS=Homo sapiens OX=9606 GN=PRPF8 PE=1 SV=2;tr|I3L0J9|I3L0J9_HUMAN Pre-mRNA-processing-splicing factor 8 (Fragment) OS=Homo sapiens OX=9606 GN=PRPF8 PE=1 SV=8	2	2	273.6	2335	21.695	0.7	25368000
Q5RKV6	Q8NF37	Lysophosphatidylcholine acyltransferase 1 (LPC acyltransferase 1) (LPCAT-1) (LysoPC acyltransferase 1) (EC 2.3.1.23) (1-acylglycerol-3-phosphate O-acyltransferase) (EC 2.3.1.51) (1-acylglycerophosphocholine O-acyltransferase) (1-alkenylglycerophosphocholine O-acyltransferase) (EC 2.3.1.25) (1-alkylglycerophosphocholine O-acetyltransferase) (EC 2.3.1.67) (Acetyl-CoA:lyso-platelet-activating factor…	LPCAT1 AYTL2 PFAAP3	sp|Q5RKV6|EXOS6_HUMAN Exosome complex component MTR3 OS=Homo sapiens OX=9606 GN=EXOSC6 PE=1 SV=1	1	1	28.235	272	6.1343	5.9	25344000
Q9Y3I0;B4DNA0	Q9Y3I0	RNA-splicing ligase RtcB homolog (EC 6.5.1.8) (3'-phosphate/5'-hydroxy nucleic acid ligase)	RTCB C22orf28 HSPC117	sp|Q9Y3I0|RTCB_HUMAN RNA-splicing ligase RtcB homolog OS=Homo sapiens OX=9606 GN=RTCB PE=1 SV=1;tr|B4DNA0|B4DNA0_HUMAN 3-phosphate/5-hydroxy nucleic acid ligase OS=Homo sapiens OX=9606 PE=2 SV=1	2	2	55.21	505	12.405	5	25126000
C9JRG3;C9J1E2;E7EPX3;Q9HAC6;B9ZVU2;F8WAN0;B7Z822;C9JBE1;Q9BSS9;E7EMB6;A0A024R443;E5RIA4;Q53SB6;E7ETB3;B7Z7F0;Q9ULA0	A0A024R758	Coiled-coil domain-containing protein 136	NAG6 hCG_41665	tr|C9JRG3|C9JRG3_HUMAN Aspartyl aminopeptidase (Fragment) OS=Homo sapiens OX=9606 GN=DNPEP PE=1 SV=2;tr|C9J1E2|C9J1E2_HUMAN Aspartyl aminopeptidase (Fragment) OS=Homo sapiens OX=9606 GN=DNPEP PE=1 SV=9;tr|E7EPX3|E7EPX3_HUMAN Aspartyl aminopeptidase (Fragme	1	1	13.025	117	6.9374	12	25032000
A0A6Q8PF30;E7ESJ3;A1L497;Q9UPS8	A0A7P0TA11	Radical S-adenosyl methionine domain containing 2	RSAD2	tr|A0A6Q8PF30|A0A6Q8PF30_HUMAN Ankyrin repeat domain-containing protein 26 (Fragment) OS=Homo sapiens OX=9606 GN=ANKRD26 PE=1 SV=1;tr|E7ESJ3|E7ESJ3_HUMAN Ankyrin repeat domain-containing protein 26 OS=Homo sapiens OX=9606 GN=ANKRD26 PE=1 SV=2;tr|A1L497|A1L	1	1	85.342	757	-2	1.8	24983000
A0A1W2PSC5;A0A1W2PPK4;A0A1W2PQY1;B7ZAP3;B7Z1N3;A0A1W2PQ52;A0A1W2PPQ7;B7Z3L1;B7Z1F1;A0A1W2PRZ8;A0A1W2PP53;A0A1W2PP57;A0A1W2PPC3;A0A1W2PPS0;A0A1W2PR73;A0A1W2PNP0;A0A1W2PPR6;Q969N2	E9PLD3	Uncharacterized protein		tr|A0A1W2PSC5|A0A1W2PSC5_HUMAN GPI transamidase component PIG-T (Fragment) OS=Homo sapiens OX=9606 GN=PIGT PE=1 SV=1;tr|A0A1W2PPK4|A0A1W2PPK4_HUMAN GPI transamidase component PIG-T (Fragment) OS=Homo sapiens OX=9606 GN=PIGT PE=1 SV=1;tr|A0A1W2PQY1|A0A1W2PQ	1	1	14.332	128	7.5725	11.7	24660000
M0R204;M0QYB1;M0R0E3;M0R0S2;B4DUV2;B3KVX8;B4DLI0;M0R0S1;M0R2P6;B2R6W9;Q8TBC3	B3KT06	Tubulin alpha chain		tr|M0R204|M0R204_HUMAN SH3KBP1-binding protein 1 (Fragment) OS=Homo sapiens OX=9606 GN=SHKBP1 PE=1 SV=1;tr|M0QYB1|M0QYB1_HUMAN SH3KBP1-binding protein 1 (Fragment) OS=Homo sapiens OX=9606 GN=SHKBP1 PE=1 SV=1;tr|M0R0E3|M0R0E3_HUMAN SH3KBP1-binding protein 1	1	1	13.714	129	6.6085	10.1	24502000
G3V317;B7Z3D6;E5RIU6;I6L9I5;E7ESI2;B4DDL9;A0A024QZJ8;A0A024RB10;A0A024QZP7;A0A024RB77;Q5H9N4;A0A024R8R3;G3V5T9;P06493;P24941;Q00526	F8WD59	Ribosomal protein SA	RPSA	tr|G3V317|G3V317_HUMAN Cyclin-dependent kinase 2 OS=Homo sapiens OX=9606 GN=CDK2 PE=1 SV=1;tr|B7Z3D6|B7Z3D6_HUMAN cDNA FLJ50170, highly similar to Cell division control protein 2 homolog OS=Homo sapiens OX=9606 PE=2 SV=1;tr|E5RIU6|E5RIU6_HUMAN Cyclin-depen	1	1	4.4271	39	6.0783	28.2	24457000
Q15417;K7ES69;A0A087X271;E9PDU6;H3BVI6;B4DHU5;B4DN57;B4DDF4;B2RWM5;Q6FHE4;Q6FHC3;Q53GK7;B4DUT8;Q99439	Q15417	Calponin-3 (Calponin, acidic isoform)	CNN3	sp|Q15417|CNN3_HUMAN Calponin-3 OS=Homo sapiens OX=9606 GN=CNN3 PE=1 SV=1;tr|K7ES69|K7ES69_HUMAN Calponin-2 OS=Homo sapiens OX=9606 GN=CNN2 PE=1 SV=1;tr|A0A087X271|A0A087X271_HUMAN Calponin (Fragment) OS=Homo sapiens OX=9606 GN=CNN2 PE=1 SV=1;tr|E9PDU6|E9P	2	2	36.413	329	11.249	6.7	24272000
Q9H2R8;H7C5Q2;Q9Y305	L0C9Y3	Amino acid transporter	SLC1A7	tr|Q9H2R8|Q9H2R8_HUMAN CGI16-iso OS=Homo sapiens OX=9606 PE=2 SV=1;tr|H7C5Q2|H7C5Q2_HUMAN Acyl-coenzyme A thioesterase 9, mitochondrial (Fragment) OS=Homo sapiens OX=9606 GN=ACOT9 PE=1 SV=1;sp|Q9Y305|ACOT9_HUMAN Acyl-coenzyme A thioesterase 9, mitochondria	1	1	21.641	189	5.9188	5.3	24267000
M0R0G9;M0QXK2;M0R221;M0R2B8;M0QZG7;B2R802;P09012	B3KRK8	cDNA FLJ34494 fis, clone HLUNG2005030, highly similar to VIMENTIN		tr|M0R0G9|M0R0G9_HUMAN U1 small nuclear ribonucleoprotein A OS=Homo sapiens OX=9606 GN=SNRPA PE=1 SV=1;tr|M0QXK2|M0QXK2_HUMAN U1 small nuclear ribonucleoprotein A (Fragment) OS=Homo sapiens OX=9606 GN=SNRPA PE=1 SV=8;tr|M0R221|M0R221_HUMAN U1 small nuclear	1	1	10.083	87	5.7839	11.5	23961000
E5RG31;A0A3B3IS57;A0A3B3IU45;B4DLA6;B3KMX0;A0A024R7U6;A0A3B3IT92;P33991;A0A3B3ITP6	E5RG31	DNA replication licensing factor MCM4 (EC 3.6.4.12)	MCM4	tr|E5RG31|E5RG31_HUMAN DNA replication licensing factor MCM4 (Fragment) OS=Homo sapiens OX=9606 GN=MCM4 PE=1 SV=9;tr|A0A3B3IS57|A0A3B3IS57_HUMAN DNA replication licensing factor MCM4 OS=Homo sapiens OX=9606 GN=MCM4 PE=1 SV=1;tr|A0A3B3IU45|A0A3B3IU45_HUMAN	2	2	65.728	582	11.496	4.1	23840000
A4D275;O15143;C9JBJ7;F8VXW2;C9JEY1;C9K057;A0A1W2PNV4	A4D275	Actin-related protein 2/3 complex subunit	ARPC1B hCG_19475 tcag7.662	tr|A4D275|A4D275_HUMAN Actin-related protein 2/3 complex subunit OS=Homo sapiens OX=9606 GN=ARPC1B PE=2 SV=1;sp|O15143|ARC1B_HUMAN Actin-related protein 2/3 complex subunit 1B OS=Homo sapiens OX=9606 GN=ARPC1B PE=1 SV=3;tr|C9JBJ7|C9JBJ7_HUMAN Actin-related	2	2	40.949	372	12.841	6.2	23772000
B4DH12;Q9H479	B4DSZ6	isocitrate dehydrogenase (NADP(+)) (EC 1.1.1.42) (NADP(+)-specific ICDH) (Oxalosuccinate decarboxylase)		tr|B4DH12|B4DH12_HUMAN protein-ribulosamine 3-kinase OS=Homo sapiens OX=9606 PE=2 SV=1;sp|Q9H479|FN3K_HUMAN Fructosamine-3-kinase OS=Homo sapiens OX=9606 GN=FN3K PE=1 SV=1	1	1	22.328	202	5.88	6.9	23649000
A8K724;A0A024R0J1;O96013;B4E3B5;B4DE88;A0A024R0L8	A8K724	non-specific serine/threonine protein kinase (EC 2.7.11.1)		tr|A8K724|A8K724_HUMAN non-specific serine/threonine protein kinase OS=Homo sapiens OX=9606 PE=2 SV=1;tr|A0A024R0J1|A0A024R0J1_HUMAN non-specific serine/threonine protein kinase OS=Homo sapiens OX=9606 GN=PAK4 PE=4 SV=1;sp|O96013|PAK4_HUMAN Serine/threonin	2	2	63.965	591	12.542	6.4	23570000
A0A2X0SFB3;A1A4S6	K7EMV3	Histone H3	H3-3B	tr|A0A2X0SFB3|A0A2X0SFB3_HUMAN ARHGAP10 OS=Homo sapiens OX=9606 GN=ARHGAP10 PE=4 SV=1;sp|A1A4S6|RHG10_HUMAN Rho GTPase-activating protein 10 OS=Homo sapiens OX=9606 GN=ARHGAP10 PE=1 SV=1	1	1	89.374	786	13.562	0.9	23454000
C9J0H3;C9JE06;C9J7K9;O15162	Q53GA7	Tubulin alpha chain		tr|C9J0H3|C9J0H3_HUMAN Phospholipid scramblase (Fragment) OS=Homo sapiens OX=9606 GN=PLSCR1 PE=1 SV=1;tr|C9JE06|C9JE06_HUMAN Phospholipid scramblase (Fragment) OS=Homo sapiens OX=9606 GN=PLSCR1 PE=1 SV=1;tr|C9J7K9|C9J7K9_HUMAN Phospholipid scramblase OS=Ho	1	1	19.409	171	6.0652	7.6	23197000
Q96Q07;Q8N299;H7C5Z6;A0A0A0MSF4;A0A0A0MSF2	Q96Q07	BTB/POZ domain-containing protein 9	BTBD9 KIAA1880	sp|Q96Q07|BTBD9_HUMAN BTB/POZ domain-containing protein 9 OS=Homo sapiens OX=9606 GN=BTBD9 PE=1 SV=2;tr|Q8N299|Q8N299_HUMAN cDNA FLJ33611 fis, clone BRAMY2016002 OS=Homo sapiens OX=9606 PE=2 SV=1;tr|H7C5Z6|H7C5Z6_HUMAN BTB/POZ domain-containing protein 9 O	2	2	69.187	612	11.483	4.4	23088000
D3WYY8;B2YKU2;Q14XT3;A0A346M047;A0A3T1BA63;A0A3Q9X065;A0A3Q9WYE7;A0A3Q9X1R8;A0A218N9E7;X2D546;X2D544;X2D537;X2D4V5;X2D4V3;X2D4U5;X2D4U2;X2D4K6;X2D4F2;X2D4E2;X2D4D6;X2D3Z8;X2D3Z7;X2D3Z6;A0A3Q9WXG2;A0A3Q9X1I8;A0A344AK34;A0A410RF02;A0A8A0WQ04;A0A493QZL5;K7WG81;A0A343GRX2;A0A8A0WR66;A0A346M0E0;H9E7F7;A0A344AJB0;A0A344AK06;A0A059QM31;H9E7P8;A0A8A9WMX6;A0A8A0WQF7;A0A059RTG7;A0A346LZY3;A0A059QNV4;E2DTL8…	D3YTB1	Ribosomal protein L32	RPL32	tr|D3WYY8|D3WYY8_HUMAN Cytochrome c oxidase subunit 2 (Fragment) OS=Homo sapiens OX=9606 PE=4 SV=1;tr|B2YKU2|B2YKU2_HUMAN Cytochrome c oxidase subunit II (Fragment) OS=Homo sapiens OX=9606 GN=COX2 PE=3 SV=1;tr|Q14XT3|Q14XT3_HUMAN Cytochrome oxidase subunit	1	1	4.274	38	23.597	26.3	22895000
A0A7P0T862;A0A7P0T931;A0A7P0T973;A0A7P0T9I9;A0A7P0T895;A0A024R718;P43490;Q658Z1;A0A7P0Z437;A0A7P0TAI8;A0A7P0T8R4;A0A7P0T8Z3;A0A7P0TB17;A0A7P0T9F0;A0A7P0Z4N0;B7Z8W6;A0A7P0Z466;A0A7P0TA73;A0A7P0T941;A0A7P0TBB7;A0A0C4DFS8;A0A7P0T8D2;A0A7P0TAS5;A0A7P0T8L3	A0A7P0T862	Nicotinamide phosphoribosyltransferase (EC 2.4.2.12)	NAMPT	tr|A0A7P0T862|A0A7P0T862_HUMAN Nicotinamide phosphoribosyltransferase OS=Homo sapiens OX=9606 GN=NAMPT PE=1 SV=1;tr|A0A7P0T931|A0A7P0T931_HUMAN Nicotinamide phosphoribosyltransferase OS=Homo sapiens OX=9606 GN=NAMPT PE=1 SV=1;tr|A0A7P0T973|A0A7P0T973_HUMAN	2	2	44.88	404	11.166	4.7	22854000
P80723	P80723	Brain acid soluble protein 1 (22 kDa neuronal tissue-enriched acidic protein) (Neuronal axonal membrane protein NAP-22)	BASP1 NAP22	sp|P80723|BASP1_HUMAN Brain acid soluble protein 1 OS=Homo sapiens OX=9606 GN=BASP1 PE=1 SV=2	1	1	22.693	227	24.81	6.2	22849000
P27987	Q7Z5U1	THRAP3 protein	THRAP3	sp|P27987|IP3KB_HUMAN Inositol-trisphosphate 3-kinase B OS=Homo sapiens OX=9606 GN=ITPKB PE=1 SV=5	1	1	102.38	946	6.0973	1.7	22795000
D6REB0;B4E1X7;Q13137	C9J0H3	Phospholipid scramblase	PLSCR1	tr|D6REB0|D6REB0_HUMAN Calcium-binding and coiled-coil domain-containing protein 2 (Fragment) OS=Homo sapiens OX=9606 GN=CALCOCO2 PE=1 SV=1;tr|B4E1X7|B4E1X7_HUMAN cDNA FLJ55292, highly similar to Homo sapiens nuclear domain 10 protein (NDP52), mRNA OS=Homo	1	1	30.832	259	6.0496	5	22640000
Q4KMQ1	Q5VTT5	Myomesin-3 (Myomesin family member 3)	MYOM3	sp|Q4KMQ1|TPRN_HUMAN Taperin OS=Homo sapiens OX=9606 GN=TPRN PE=1 SV=2	1	1	75.555	711	6.1044	2.5	22462000
B4DSZ6;Q13584;Q53GL5;P48735	E9PLA7	Nuclear RNA export factor 1	NXF1	tr|B4DSZ6|B4DSZ6_HUMAN isocitrate dehydrogenase (NADP(+)) OS=Homo sapiens OX=9606 PE=2 SV=1;tr|Q13584|Q13584_HUMAN Isocitrate dehydrogenase [NADP] OS=Homo sapiens OX=9606 PE=2 SV=1;tr|Q53GL5|Q53GL5_HUMAN isocitrate dehydrogenase (NADP(+)) (Fragment) OS=Hom	1	1	36.171	322	6.124	4	22243000
A1LUY1;P49207	I3L1P4	Proline, glutamate and leucine rich protein 1	PELP1	tr|A1LUY1|A1LUY1_HUMAN 60S ribosomal protein L34 OS=Homo sapiens OX=9606 GN=RPL34 PE=3 SV=1;sp|P49207|RL34_HUMAN 60S ribosomal protein L34 OS=Homo sapiens OX=9606 GN=RPL34 PE=1 SV=3	1	1	13.293	117	7.1214	8.5	21810000
F8VNV1	K7ES11	Ubiquitin conjugating enzyme E2 O	UBE2O	tr|F8VNV1|F8VNV1_HUMAN La-related protein 4 (Fragment) OS=Homo sapiens OX=9606 GN=LARP4 PE=1 SV=8	1	1	12.266	115	-2	16.5	21731000
A0A096LNZ9;A0A096LPJ4;P05161	A0A0G2JQH2	40S ribosomal protein S18	RPS18	tr|A0A096LNZ9|A0A096LNZ9_HUMAN Ubiquitin-like protein ISG15 (Fragment) OS=Homo sapiens OX=9606 GN=ISG15 PE=1 SV=6;tr|A0A096LPJ4|A0A096LPJ4_HUMAN Ubiquitin-like protein ISG15 OS=Homo sapiens OX=9606 GN=ISG15 PE=1 SV=1;sp|P05161|ISG15_HUMAN Ubiquitin-like pr	1	1	15.562	143	6.298	9.1	21631000
B4DIC4;C9J9W2;B4DJI4;A0A024R1S8;Q14847	A0A7I2V3H7	GRB10 interacting GYF protein 2	GIGYF2	tr|B4DIC4|B4DIC4_HUMAN cDNA FLJ52195, highly similar to LIM and SH3 domain protein 1 OS=Homo sapiens OX=9606 PE=2 SV=1;tr|C9J9W2|C9J9W2_HUMAN LIM and SH3 domain protein 1 (Fragment) OS=Homo sapiens OX=9606 GN=LASP1 PE=1 SV=1;tr|B4DJI4|B4DJI4_HUMAN cDNA FLJ	1	1	14.598	125	7.0361	9.6	21592000
P51571	P51571	Translocon-associated protein subunit delta (TRAP-delta) (Signal sequence receptor subunit delta) (SSR-delta)	SSR4 TRAPD	sp|P51571|SSRD_HUMAN Translocon-associated protein subunit delta OS=Homo sapiens OX=9606 GN=SSR4 PE=1 SV=1	2	2	18.998	173	11.484	13.3	21531000
H0YHS6;Q9Y2Z4	K7EPI4	Glial fibrillary acidic protein	GFAP	tr|H0YHS6|H0YHS6_HUMAN Tyrosine--tRNA ligase (Fragment) OS=Homo sapiens OX=9606 GN=YARS2 PE=1 SV=1;sp|Q9Y2Z4|SYYM_HUMAN Tyrosine--tRNA ligase, mitochondrial OS=Homo sapiens OX=9606 GN=YARS2 PE=1 SV=2	1	1	32.184	291	5.8767	3.4	21452000
Q8NF37	Q9P0J7	E3 ubiquitin-protein ligase KCMF1 (EC 2.3.2.27) (FGF-induced in gastric cancer) (Potassium channel modulatory factor) (PCMF) (RING-type E3 ubiquitin transferase KCMF1) (ZZ-type zinc finger-containing protein 1)	KCMF1 FIGC ZZZ1	sp|Q8NF37|PCAT1_HUMAN Lysophosphatidylcholine acyltransferase 1 OS=Homo sapiens OX=9606 GN=LPCAT1 PE=1 SV=2	1	1	59.151	534	5.8834	2.4	21213000
H0YG79;Q6ZW18;Q9H6F5	K7ER08	RNA binding motif protein 42	RBM42	tr|H0YG79|H0YG79_HUMAN Coiled-coil domain-containing protein 86 (Fragment) OS=Homo sapiens OX=9606 GN=CCDC86 PE=1 SV=1;tr|Q6ZW18|Q6ZW18_HUMAN cDNA FLJ41781 fis, clone IMR322018117 OS=Homo sapiens OX=9606 PE=2 SV=1;sp|Q9H6F5|CCD86_HUMAN Coiled-coil domain-c	1	1	9.1349	88	8.5472	19.3	21053000
A0A1U9X8D3;A0A1U9X8D1;A0A1U9X8C7;A0A1U9X8C1;A0A0G2JHC2;A0A024RCJ8;Q6NYC8	A0A1U9X8D3	PPP1R18		tr|A0A1U9X8D3|A0A1U9X8D3_HUMAN PPP1R18 OS=Homo sapiens OX=9606 PE=4 SV=1;tr|A0A1U9X8D1|A0A1U9X8D1_HUMAN PPP1R18 OS=Homo sapiens OX=9606 PE=4 SV=1;tr|A0A1U9X8C7|A0A1U9X8C7_HUMAN PPP1R18 OS=Homo sapiens OX=9606 PE=4 SV=1;tr|A0A1U9X8C1|A0A1U9X8C1_HUMAN PPP1R1	1	1	67.958	613	26.576	3.8	20704000
B3KWP7;Q8TBX8	B4DHN0	Mitogen-activated protein kinase (EC 2.7.11.24)		tr|B3KWP7|B3KWP7_HUMAN cDNA FLJ43538 fis, clone PLACE7008431, highly similar to Homo sapiens phosphatidylinositol-4-phosphate 5-kinase, type II, gamma (PIP5K2C), mRNA OS=Homo sapiens OX=9606 PE=2 SV=1;sp|Q8TBX8|PI42C_HUMAN Phosphatidylinositol 5-phosphate	1	1	40.202	352	6.1127	4.8	20559000
Q5T0R7;Q5T0R6;Q5T0R5;Q5T0R4;Q5T0R3;Q5T0R2;Q5T0R1;Q5T0R9;B4DNY3;B4DNW7;B4DI38;D3DPU2;B2RDY9;Q01518	B4DDI0	cDNA FLJ55951, highly similar to Homo sapiens nexilin (F actin binding protein) (NEXN), mRNA		tr|Q5T0R7|Q5T0R7_HUMAN Adenylyl cyclase-associated protein 1 (Fragment) OS=Homo sapiens OX=9606 GN=CAP1 PE=1 SV=1;tr|Q5T0R6|Q5T0R6_HUMAN Adenylyl cyclase-associated protein 1 (Fragment) OS=Homo sapiens OX=9606 GN=CAP1 PE=1 SV=1;tr|Q5T0R5|Q5T0R5_HUMAN Adeny	1	1	19.202	174	6.5059	9.2	20237000
B4DHN0;Q1HBJ4;P28482	K7ERA3	Prolyl 3-hydroxylase family member 4 (inactive)	P3H4	tr|B4DHN0|B4DHN0_HUMAN Mitogen-activated protein kinase OS=Homo sapiens OX=9606 PE=2 SV=1;tr|Q1HBJ4|Q1HBJ4_HUMAN Mitogen-activated protein kinase OS=Homo sapiens OX=9606 GN=MAPK1 PE=3 SV=1;sp|P28482|MK01_HUMAN Mitogen-activated protein kinase 1 OS=Homo sap	1	1	40.42	348	6.0943	4	20203000
Q9NVF8;B4DWC4;Q6FIC5;Q9Y696	S4R3V3	YTH N6-methyladenosine RNA binding protein 2	YTHDF2	tr|Q9NVF8|Q9NVF8_HUMAN (human) hypothetical protein OS=Homo sapiens OX=9606 PE=2 SV=1;tr|B4DWC4|B4DWC4_HUMAN Chloride intracellular channel protein OS=Homo sapiens OX=9606 PE=2 SV=1;tr|Q6FIC5|Q6FIC5_HUMAN Chloride intracellular channel protein OS=Homo sapi	1	1	23.394	208	6.9003	7.7	19469000
O15066	Q580X3	Uncharacterized protein PTPN4	PTPN4	sp|O15066|KIF3B_HUMAN Kinesin-like protein KIF3B OS=Homo sapiens OX=9606 GN=KIF3B PE=1 SV=1	1	1	85.124	747	-2	1.7	19419000
R4GNH9;R4GMQ7;B1AMU7;B1AMU3;B1AMU4;Q9Y3B2	Q5T0R7	Cyclase associated actin cytoskeleton regulatory protein 1	CAP1	tr|R4GNH9|R4GNH9_HUMAN Exosome complex component CSL4 OS=Homo sapiens OX=9606 GN=EXOSC1 PE=1 SV=1;tr|R4GMQ7|R4GMQ7_HUMAN Exosome complex component CSL4 (Fragment) OS=Homo sapiens OX=9606 GN=EXOSC1 PE=1 SV=1;tr|B1AMU7|B1AMU7_HUMAN Exosome complex component	1	1	15.105	139	7.057	11.5	19204000
H0YH33;B0AZV0;Q9Y3F4	B2R8R5	cDNA, FLJ94025, highly similar to Homo sapiens tripartite motif-containing 28 (TRIM28), mRNA		tr|H0YH33|H0YH33_HUMAN Serine-threonine kinase receptor-associated protein (Fragment) OS=Homo sapiens OX=9606 GN=STRAP PE=1 SV=1;tr|B0AZV0|B0AZV0_HUMAN cDNA, FLJ79540, highly similar to Serine-threonine kinase receptor-associatedprotein OS=Homo sapiens OX=	1	1	10.488	95	6.0882	13.7	19177000
Q562Z4	Q8N1G4	Leucine-rich repeat-containing protein 47	LRRC47 KIAA1185	tr|Q562Z4|Q562Z4_HUMAN Actin-like protein (Fragment) OS=Homo sapiens OX=9606 GN=ACT PE=4 SV=1	3	1	11.555	103	9.394	30.1	19147000
Q9UPN1;F8VYE8;A0A024RBP2;F8W0W8;P36873;F8VR82;A0A087WYY5;B4DNE3;C4TNW5;C4TNW6;F8WE71;F8W1A0	Q59F56	DJ34F7.7 (Superkiller viralicidic activity 2-like variant)		tr|Q9UPN1|Q9UPN1_HUMAN Serine/threonine-protein phosphatase (Fragment) OS=Homo sapiens OX=9606 GN=PPP1CC PE=3 SV=1;tr|F8VYE8|F8VYE8_HUMAN Serine/threonine-protein phosphatase OS=Homo sapiens OX=9606 GN=PPP1CC PE=1 SV=1;tr|A0A024RBP2|A0A024RBP2_HUMAN Serine	12	1	33.773	294	-2	50.3	19030000
F8VR77;A8K6Y1;Q6PIN5;A0A024RB85;Q05D08;Q9UQ80	A0A096LNZ9	ISG15 ubiquitin like modifier	ISG15	tr|F8VR77|F8VR77_HUMAN Proliferation-associated protein 2G4 OS=Homo sapiens OX=9606 GN=PA2G4 PE=1 SV=1;tr|A8K6Y1|A8K6Y1_HUMAN cDNA FLJ75526, highly similar to Homo sapiens proliferation-associated 2G4, 38kDa (PA2G4), mRNA (Fragment) OS=Homo sapiens OX=9606	1	1	31.467	284	6.0203	3.9	18777000
B1AK13;P35914	H7C2L4	Transformer 2 beta homolog	TRA2B	tr|B1AK13|B1AK13_HUMAN Hydroxymethylglutaryl-CoA lyase, mitochondrial OS=Homo sapiens OX=9606 GN=HMGCL PE=2 SV=1;sp|P35914|HMGCL_HUMAN Hydroxymethylglutaryl-CoA lyase, mitochondrial OS=Homo sapiens OX=9606 GN=HMGCL PE=1 SV=2	1	1	31.735	300	5.8605	3.3	18694000
Q6PKC2;Q86Y74;B4DJ96;A8K3C5;J3KPP4;O95232;D6RDI2	Q6PKC2	CROP protein	CROP	tr|Q6PKC2|Q6PKC2_HUMAN CROP protein (Fragment) OS=Homo sapiens OX=9606 GN=CROP PE=2 SV=1;tr|Q86Y74|Q86Y74_HUMAN CROP protein (Fragment) OS=Homo sapiens OX=9606 GN=CROP PE=2 SV=1;tr|B4DJ96|B4DJ96_HUMAN cDNA FLJ59548, highly similar to Cisplatin resistance-a	2	2	27.016	236	19.931	13.6	18672000
Q53XL8;Q53HB3;P62191	Q13707	ACTA2 protein	ACTA2	tr|Q53XL8|Q53XL8_HUMAN Proteasome (Prosome, macropain) 26S subunit, ATPase, 1 OS=Homo sapiens OX=9606 GN=PSMC1 PE=2 SV=1;tr|Q53HB3|Q53HB3_HUMAN Proteasome 26S ATPase subunit 1 variant (Fragment) OS=Homo sapiens OX=9606 PE=1 SV=1;sp|P62191|PRS4_HUMAN 26S pr	1	1	49.184	440	5.8587	3	18605000
Q92621	Q9UBL6	Copine-7 (Copine VII)	CPNE7	sp|Q92621|NU205_HUMAN Nuclear pore complex protein Nup205 OS=Homo sapiens OX=9606 GN=NUP205 PE=1 SV=3	1	1	227.92	2012	6.9234	0.7	18559000
E9PK85;P62070	Q9H2R8	CGI16-iso		tr|E9PK85|E9PK85_HUMAN Ras-related protein R-Ras2 (Fragment) OS=Homo sapiens OX=9606 GN=RRAS2 PE=1 SV=1;sp|P62070|RRAS2_HUMAN Ras-related protein R-Ras2 OS=Homo sapiens OX=9606 GN=RRAS2 PE=1 SV=1	1	1	19.569	166	6.5452	7.2	18419000
Q5SY16	Q92621	Nuclear pore complex protein Nup205 (205 kDa nucleoporin) (Nucleoporin Nup205)	NUP205 C7orf14 KIAA0225	sp|Q5SY16|NOL9_HUMAN Polynucleotide 5-hydroxyl-kinase NOL9 OS=Homo sapiens OX=9606 GN=NOL9 PE=1 SV=1	1	1	79.322	702	6.2886	1.6	17271000
C9JQV0;Q9BRJ6;A0A024R836;H7C0T1;H7C2R9	C9JQV0	Chromosome 7 open reading frame 50	C7orf50	tr|C9JQV0|C9JQV0_HUMAN Uncharacterized protein C7orf50 (Fragment) OS=Homo sapiens OX=9606 GN=C7orf50 PE=1 SV=1;sp|Q9BRJ6|CG050_HUMAN Uncharacterized protein C7orf50 OS=Homo sapiens OX=9606 GN=C7orf50 PE=1 SV=1;tr|A0A024R836|A0A024R836_HUMAN WKF domain-cont	1	1	21.883	192	11.129	11.5	17164000
B3KWD0;A0A7I2V3N0;B7ZB16;B4DR01;A0A7I2V488;A0A7I2V6B9;A0A7I2V3P3;A0A7I2V2S3;A0A7I2V2H0;A0A7I2V3W6;A0A7I2YQV4;A0A7I2V2Y6;A0A7I2V461;O14980	A0A8I5KVK0	arginine--tRNA ligase (EC 6.1.1.19)	RARS2	tr|B3KWD0|B3KWD0_HUMAN cDNA FLJ42779 fis, clone BRAWH3005300, highly similar to Exportin-1 OS=Homo sapiens OX=9606 PE=2 SV=1;tr|A0A7I2V3N0|A0A7I2V3N0_HUMAN Exportin-1 OS=Homo sapiens OX=9606 GN=XPO1 PE=1 SV=1;tr|B7ZB16|B7ZB16_HUMAN cDNA, FLJ79380, highly s	1	1	82.418	718	7.9719	1.7	17134000
B0ZBD0;Q8WVX7;P39019;M0R2L9;A0A075B6E2;M0QYF7;M0R140	B0ZBD0	40S ribosomal protein S19	RPS19 hCG_1995572	tr|B0ZBD0|B0ZBD0_HUMAN 40S ribosomal protein S19 OS=Homo sapiens OX=9606 GN=RPS19 PE=2 SV=1;tr|Q8WVX7|Q8WVX7_HUMAN 40S ribosomal protein S19 (Fragment) OS=Homo sapiens OX=9606 PE=2 SV=1;sp|P39019|RS19_HUMAN 40S ribosomal protein S19 OS=Homo sapiens OX=9606	1	1	16.06	145	12.7	6.9	16989000
M0QZY1;M0R1Q3;M0QYF6;M0R1G1;Q9NPR9	P38432	Coilin (p80-coilin)	COIL CLN80	tr|M0QZY1|M0QZY1_HUMAN Protein GPR108 (Fragment) OS=Homo sapiens OX=9606 GN=GPR108 PE=1 SV=1;tr|M0R1Q3|M0R1Q3_HUMAN Protein GPR108 (Fragment) OS=Homo sapiens OX=9606 GN=GPR108 PE=1 SV=1;tr|M0QYF6|M0QYF6_HUMAN Protein GPR108 (Fragment) OS=Homo sapiens OX=96	1	1	11.365	103	5.7668	9.7	16916000
H7C044;Q96I65;E7EX73;B4DSI9;E9PGM1;E7EUU4;B4DGF1;A0A7I2Y1C3;B2RU10;B2RU06;Q4LE58;Q04637	B3KQ43	cDNA FLJ32791 fis, clone TESTI2002365, highly similar to helicase MOV-10		tr|H7C044|H7C044_HUMAN Eukaryotic translation initiation factor 4 gamma 1 (Fragment) OS=Homo sapiens OX=9606 GN=EIF4G1 PE=1 SV=1;tr|Q96I65|Q96I65_HUMAN Eukaryotic translation initiation factor 4 gamma, 1 OS=Homo sapiens OX=9606 GN=EIF4G1 PE=2 SV=1;tr|E7EX7	1	1	24.693	226	6.194	7.5	16547000
P46109	Q13151	Heterogeneous nuclear ribonucleoprotein A0 (hnRNP A0)	HNRNPA0 HNRPA0	sp|P46109|CRKL_HUMAN Crk-like protein OS=Homo sapiens OX=9606 GN=CRKL PE=1 SV=1	1	1	33.777	303	5.8516	5	16318000
A0A8I5KX02;G5E9W7;H7C5L9;A0A8I5KYF1;A0A8I5KSY5;A0A7P0MKV3;P82650;A0A8I5KQR7;H7C5F2;Q59GX8;H7C5H3;Q8NBL6;A8K9Y7	A0A8I5KX02	Mitochondrial ribosomal protein S22	MRPS22	tr|A0A8I5KX02|A0A8I5KX02_HUMAN 28S ribosomal protein S22, mitochondrial OS=Homo sapiens OX=9606 GN=MRPS22 PE=1 SV=1;tr|G5E9W7|G5E9W7_HUMAN 28S ribosomal protein S22, mitochondrial OS=Homo sapiens OX=9606 GN=MRPS22 PE=1 SV=2;tr|H7C5L9|H7C5L9_HUMAN 28S ribos	2	2	27.057	233	11.509	9.9	16300000
C9JRH2;C9J3R0;C9JMJ4;C9JQZ4;C9JW69;Q5T081;A0A0S2Z3I4;A0A0S2Z404;P18754	B3KMJ1	cDNA FLJ11167 fis, clone PLACE1007257, highly similar to Protein diaphanous homolog 2		tr|C9JRH2|C9JRH2_HUMAN Regulator of chromosome condensation (Fragment) OS=Homo sapiens OX=9606 GN=RCC1 PE=1 SV=1;tr|C9J3R0|C9J3R0_HUMAN Regulator of chromosome condensation (Fragment) OS=Homo sapiens OX=9606 GN=RCC1 PE=1 SV=9;tr|C9JMJ4|C9JMJ4_HUMAN Regulat	1	1	24.465	230	6.6468	8.3	16160000
M0QX29;M0R259;A0A024R0H0;M0QWZ7;B4DXB9;M0R2C6;Q9NP81	H7C3F9	Arp2/3 complex 34 kDa subunit	ARPC2	tr|M0QX29|M0QX29_HUMAN serine--tRNA ligase OS=Homo sapiens OX=9606 GN=SARS2 PE=1 SV=1;tr|M0R259|M0R259_HUMAN serine--tRNA ligase OS=Homo sapiens OX=9606 GN=SARS2 PE=1 SV=1;tr|A0A024R0H0|A0A024R0H0_HUMAN serine--tRNA ligase OS=Homo sapiens OX=9606 GN=SARS2	1	1	20.491	187	6.2354	8.6	15738000
Q4VNC0	Q64FY1	AKNA transcript B1	AKNA	sp|Q4VNC0|AT135_HUMAN Probable cation-transporting ATPase 13A5 OS=Homo sapiens OX=9606 GN=ATP13A5 PE=2 SV=1	1	1	137.33	1218	5.8636	1.6	14926000
E9PQU5;P49756	K7EKG4	Translocase of outer mitochondrial membrane 40	TOMM40	tr|E9PQU5|E9PQU5_HUMAN RNA-binding protein 25 (Fragment) OS=Homo sapiens OX=9606 GN=RBM25 PE=1 SV=1;sp|P49756|RBM25_HUMAN RNA-binding protein 25 OS=Homo sapiens OX=9606 GN=RBM25 PE=1 SV=3	1	1	26.719	243	6.0794	7.4	14895000
Q9NXV6				sp|Q9NXV6|CARF_HUMAN CDKN2A-interacting protein OS=Homo sapiens OX=9606 GN=CDKN2AIP PE=1 SV=3	1	1	61.124	580	6.2618	3.6	14737000
B4E0Q6;A0A0U1RR30;B4DKZ7;A0A0U1RRM1;B3KSZ4;A0A024R7K7;A0A024R7M6;Q8WXI9;Q86YP4	A0A075BTL2	Endoplasmic reticulum aminopeptidase 1 delta-Exon-11 isoform	ERAP1	tr|B4E0Q6|B4E0Q6_HUMAN cDNA FLJ60209, highly similar to Transcriptional repressor p66 alpha OS=Homo sapiens OX=9606 PE=2 SV=1;tr|A0A0U1RR30|A0A0U1RR30_HUMAN Transcriptional repressor p66-beta (Fragment) OS=Homo sapiens OX=9606 GN=GATAD2B PE=1 SV=1;tr|B4DKZ	1	1	28.651	262	5.9873	4.2	14710000
A0A0F7NGI8;Q32MZ4	A0A0S2Z4Q3	CCHC-type zinc finger nucleic acid binding protein isoform 1	CNBP	tr|A0A0F7NGI8|A0A0F7NGI8_HUMAN Leucine rich repeat (In FLII) interacting protein 1, isoform CRA_c OS=Homo sapiens OX=9606 GN=LRRFIP1 PE=2 SV=1;sp|Q32MZ4|LRRF1_HUMAN Leucine-rich repeat flightless-interacting protein 1 OS=Homo sapiens OX=9606 GN=LRRFIP1 PE=	1	1	82.688	752	6.8835	2.1	14320000
A0A0S2Z4Q3;A0A0S2Z4K2;P62633	Q59F96	ATP-binding cassette, sub-family F, member 1 variant		tr|A0A0S2Z4Q3|A0A0S2Z4Q3_HUMAN CCHC-type zinc finger nucleic acid binding protein isoform 1 (Fragment) OS=Homo sapiens OX=9606 GN=CNBP PE=2 SV=1;tr|A0A0S2Z4K2|A0A0S2Z4K2_HUMAN CCHC-type zinc finger nucleic acid binding protein isoform 3 (Fragment) OS=Homo	1	1	18.742	170	5.7588	8.2	14272000
H7BXP2;C9JFG1;B7Z5N2;B7WNX0;B5MCB3;C9J6S5;Q4FZB7	E9PK85	RAS related 2	RRAS2	tr|H7BXP2|H7BXP2_HUMAN Histone-lysine N-methyltransferase KMT5B (Fragment) OS=Homo sapiens OX=9606 GN=KMT5B PE=1 SV=1;tr|C9JFG1|C9JFG1_HUMAN Histone-lysine N-methyltransferase KMT5B OS=Homo sapiens OX=9606 GN=KMT5B PE=1 SV=2;tr|B7Z5N2|B7Z5N2_HUMAN [histone	1	1	11.914	103	5.7752	6.8	14098000
B7Z7M7;M0QYE0;M0R0I3;B7Z7W3;Q3V639;Q8IZ09;D3DRJ2;B7Z1K6;Q9UQD4;Q6FGM0;Q99962;Q99961	B7Z7M7	cDNA FLJ52941, highly similar to SH3-containing GRB2-like protein 2		tr|B7Z7M7|B7Z7M7_HUMAN cDNA FLJ52941, highly similar to SH3-containing GRB2-like protein 2 OS=Homo sapiens OX=9606 PE=2 SV=1;tr|M0QYE0|M0QYE0_HUMAN Endophilin-A2 (Fragment) OS=Homo sapiens OX=9606 GN=SH3GL1 PE=1 SV=8;tr|M0R0I3|M0R0I3_HUMAN Endophilin-A2 (F	2	2	34.789	305	10.981	5.9	13735000
A0A3B3ISZ5;B7Z954;A0A3B3IRI3;A0A024R233;A0A3B3ITE1;A0A1B0GTW1;A0A2R8YDH4;Q9UDY2;U3KQJ2;A0A3B3IU26;B1AN86;A0A3B3IS03;A0A3B3IRV6;A0A3B3ISF1;B7Z2R3;A0A024R225;A0A3B3IU51	A0A3B3ISZ5	Tight junction protein 2	TJP2	tr|A0A3B3ISZ5|A0A3B3ISZ5_HUMAN Tight junction protein ZO-2 OS=Homo sapiens OX=9606 GN=TJP2 PE=1 SV=1;tr|B7Z954|B7Z954_HUMAN cDNA FLJ61560, highly similar to Tight junction protein ZO-2 OS=Homo sapiens OX=9606 PE=2 SV=1;tr|A0A3B3IRI3|A0A3B3IRI3_HUMAN Tight	2	2	123.58	1099	11.694	2.5	13414000
K7ER08;K7EQ03;K7EP90;Q9BTD8	O15511	Actin-related protein 2/3 complex subunit 5 (Arp2/3 complex 16 kDa subunit) (p16-ARC)	ARPC5 ARC16	tr|K7ER08|K7ER08_HUMAN RNA-binding protein 42 OS=Homo sapiens OX=9606 GN=RBM42 PE=1 SV=1;tr|K7EQ03|K7EQ03_HUMAN RNA-binding protein 42 OS=Homo sapiens OX=9606 GN=RBM42 PE=1 SV=1;tr|K7EP90|K7EP90_HUMAN RNA-binding protein 42 OS=Homo sapiens OX=9606 GN=RBM42	1	1	39.897	386	6.86	2.6	13402000
Q5H9P1;A2BDK6;A0A024RAM4;P46821	C9JXK9	LIM domain containing preferred translocation partner in lipoma	LPP	tr|Q5H9P1|Q5H9P1_HUMAN Uncharacterized protein DKFZp686F1345 (Fragment) OS=Homo sapiens OX=9606 GN=DKFZp686F1345 PE=2 SV=1;tr|A2BDK6|A2BDK6_HUMAN Microtubule-associated protein 1B OS=Homo sapiens OX=9606 GN=MAP1B PE=2 SV=1;tr|A0A024RAM4|A0A024RAM4_HUMAN Mi	1	1	192.38	1772	6.8831	1	13203000
O15511	P46109	Crk-like protein	CRKL	sp|O15511|ARPC5_HUMAN Actin-related protein 2/3 complex subunit 5 OS=Homo sapiens OX=9606 GN=ARPC5 PE=1 SV=3	1	1	16.32	151	6.2978	7.9	12835000
B0YJ73;Q32Q10;Q15404	B7Z752	cDNA FLJ50715, highly similar to Importin beta-1 subunit		tr|B0YJ73|B0YJ73_HUMAN Ras suppressor protein 1 variant 5 OS=Homo sapiens OX=9606 GN=RSU1 PE=4 SV=1;tr|Q32Q10|Q32Q10_HUMAN RSU1 protein (Fragment) OS=Homo sapiens OX=9606 GN=RSU1 PE=2 SV=1;sp|Q15404|RSU1_HUMAN Ras suppressor protein 1 OS=Homo sapiens OX=96	1	1	25.732	229	36.775	3.1	12782000
H0YNU5;B2RAN0;P54132;H0YLV8;Q3B7X0;B7ZKN7;B7Z2X2;A0A7P0TBM9;A0A3B3IT82	H0YNU5	DNA helicase (EC 3.6.4.12)	BLM	tr|H0YNU5|H0YNU5_HUMAN DNA helicase OS=Homo sapiens OX=9606 GN=BLM PE=1 SV=1;tr|B2RAN0|B2RAN0_HUMAN DNA helicase OS=Homo sapiens OX=9606 PE=2 SV=1;sp|P54132|BLM_HUMAN RecQ-like DNA helicase BLM OS=Homo sapiens OX=9606 GN=BLM PE=1 SV=1;tr|H0YLV8|H0YLV8_HUMA	1	1	144.47	1286	16.825	1	12638000
A0A087X2C3;Q9Y3L5	N0E466	Casein kinase II subunit beta (CK II beta)	CSNK2B CSNK2B-LY6G5B-1327 hCG_43725	tr|A0A087X2C3|A0A087X2C3_HUMAN RAP2C, member of RAS oncogene family, isoform CRA_b OS=Homo sapiens OX=9606 GN=RAP2C PE=1 SV=1;sp|Q9Y3L5|RAP2C_HUMAN Ras-related protein Rap-2c OS=Homo sapiens OX=9606 GN=RAP2C PE=1 SV=1	1	1	13.512	117	6.0519	7.7	12416000
B4DKE6;Q5U0C2;Q53HK8;A0A024RDQ8;P40938	Q9BV28	Tubulin beta chain	TUBB3	tr|B4DKE6|B4DKE6_HUMAN cDNA FLJ60629, highly similar to Replication factor C subunit 3 OS=Homo sapiens OX=9606 PE=2 SV=1;tr|Q5U0C2|Q5U0C2_HUMAN Replication factor C (Activator 1) 3, 38kDa OS=Homo sapiens OX=9606 PE=2 SV=1;tr|Q53HK8|Q53HK8_HUMAN Replication	1	1	34.832	305	5.8495	4.6	12203000
H7BZL4;H7C410;A0A024R4D5;A0A384NPH9;P35052	A0A024R629	Sialophorin (GpL115, leukosialin, CD43), isoform CRA_a	SPN hCG_21624	tr|H7BZL4|H7BZL4_HUMAN Glypican-1 (Fragment) OS=Homo sapiens OX=9606 GN=GPC1 PE=1 SV=1;tr|H7C410|H7C410_HUMAN Glypican-1 OS=Homo sapiens OX=9606 GN=GPC1 PE=1 SV=2;tr|A0A024R4D5|A0A024R4D5_HUMAN Glypican-1 OS=Homo sapiens OX=9606 GN=GPC1 PE=3 SV=1;tr|A0A384	1	1	30.436	281	-2	6.4	12086000
A0A024RD92;B7ZMH1;F5H1N7;B7ZVZ4;B2RWN6;Q6ZU35	B8ZZ10	LUC7 like (LUC7-like (S. cerevisiae))	LUC7L LA16c-OS12.1-015	tr|A0A024RD92|A0A024RD92_HUMAN HCG39854, isoform CRA_a OS=Homo sapiens OX=9606 GN=hCG_39854 PE=4 SV=1;tr|B7ZMH1|B7ZMH1_HUMAN KIAA1211 protein OS=Homo sapiens OX=9606 GN=KIAA1211 PE=2 SV=1;tr|F5H1N7|F5H1N7_HUMAN Capping protein-inhibiting regulator of actin	1	1	75.432	701	5.8831	2.3	11729000
B2RCZ7;A0A0S2Z580;A0A0S2Z5B3;M0QXB5;O95571	A0A1W2PNV5	Kinesin family member 12	KIF12	tr|B2RCZ7|B2RCZ7_HUMAN Ethylmalonic encephalopathy 1, isoform CRA_a OS=Homo sapiens OX=9606 GN=ETHE1 PE=2 SV=1;tr|A0A0S2Z580|A0A0S2Z580_HUMAN Ethylmalonic encephalopathy 1 isoform 2 (Fragment) OS=Homo sapiens OX=9606 GN=ETHE1 PE=2 SV=1;tr|A0A0S2Z5B3|A0A0S2	1	1	24.956	227	6.3088	7.5	11456000
B7Z4J7	B9A055	Galectin like	LGALSL	tr|B7Z4J7|B7Z4J7_HUMAN Gephyrin OS=Homo sapiens OX=9606 PE=2 SV=1	1	1	76.331	705	-2	1.3	11149000
C9JXK9;C9JUT4;B7Z871;A0A087WZF1;B7ZLW0;Q93052	A0A0F7NGI8	Leucine rich repeat (In FLII) interacting protein 1, isoform CRA_c (Leucine-rich repeat flightless-interacting protein 1)	LRRFIP1 hCG_2012960	tr|C9JXK9|C9JXK9_HUMAN Lipoma-preferred partner (Fragment) OS=Homo sapiens OX=9606 GN=LPP PE=1 SV=1;tr|C9JUT4|C9JUT4_HUMAN LIM domain containing preferred translocation partner in lipoma, isoform CRA_e OS=Homo sapiens OX=9606 GN=LPP PE=1 SV=1;tr|B7Z871|B7Z	1	1	26.706	252	5.9725	6	11101000
Q4ZG77;A0A140VKF2;O00487	A0A384MEE3	Tubulin beta chain		tr|Q4ZG77|Q4ZG77_HUMAN Uncharacterized protein PSMD14 (Fragment) OS=Homo sapiens OX=9606 GN=PSMD14 PE=4 SV=1;tr|A0A140VKF2|A0A140VKF2_HUMAN Testis tissue sperm-binding protein Li 69n OS=Homo sapiens OX=9606 PE=2 SV=1;sp|O00487|PSDE_HUMAN 26S proteasome non	1	1	16.532	154	5.8563	8.4	10778000
Q14651	Q5RKV6	Exosome complex component MTR3 (Exosome component 6) (mRNA transport regulator 3 homolog) (hMtr3) (p11)	EXOSC6 MTR3	sp|Q14651|PLSI_HUMAN Plastin-1 OS=Homo sapiens OX=9606 GN=PLS1 PE=1 SV=2	2	1	70.253	629	7.6793	5.2	10322000
B3KXS7;A0A024R542;Q9C0C2	J3KSI8	Mitochondrial ribosomal protein S7	MRPS7	tr|B3KXS7|B3KXS7_HUMAN cDNA FLJ45975 fis, clone PLACE7018479, highly similar to 182 kDa tankyrase 1-binding protein OS=Homo sapiens OX=9606 PE=2 SV=1;tr|A0A024R542|A0A024R542_HUMAN Tankyrase 1 binding protein 1, 182kDa, isoform CRA_a OS=Homo sapiens OX=960	1	1	113.34	1075	6.7452	1.6	9891400
B2R8R5;Q13263	H0YHD0	BRMS1 like transcriptional repressor	BRMS1L	tr|B2R8R5|B2R8R5_HUMAN cDNA, FLJ94025, highly similar to Homo sapiens tripartite motif-containing 28 (TRIM28), mRNA OS=Homo sapiens OX=9606 PE=2 SV=1;sp|Q13263|TIF1B_HUMAN Transcription intermediary factor 1-beta OS=Homo sapiens OX=9606 GN=TRIM28 PE=1 SV=5	1	1	88.559	835	6.0661	1.1	9856900
B4DXP8	B7Z4J7	Gephyrin [Includes: Molybdopterin molybdenumtransferase (MPT Mo-transferase) (EC 2.10.1.1) (Domain E); Molybdopterin adenylyltransferase (MPT adenylyltransferase) (EC 2.7.7.75) (Domain G)]		tr|B4DXP8|B4DXP8_HUMAN Kinesin-like protein OS=Homo sapiens OX=9606 PE=2 SV=1	1	1	65.142	567	-2	2.5	9706500
Q9P0J7				sp|Q9P0J7|KCMF1_HUMAN E3 ubiquitin-protein ligase KCMF1 OS=Homo sapiens OX=9606 GN=KCMF1 PE=1 SV=2	1	1	41.945	381	6.6803	3.7	9128500
F5H669;B4DGF8;Q8N684	H7C4N2	Plastin 3	PLS3	tr|F5H669|F5H669_HUMAN Cleavage and polyadenylation-specificity factor subunit 7 (Fragment) OS=Homo sapiens OX=9606 GN=CPSF7 PE=1 SV=1;tr|B4DGF8|B4DGF8_HUMAN cDNA FLJ57877, highly similar to Cleavage and polyadenylation specificity factor 7 OS=Homo sapiens	1	1	41.265	374	6.1204	6.7	8764500
O60382;A0A140VK53;Q9UQ35;A0AUK8	O60382	KIAA0324	KIAA0324	tr|O60382|O60382_HUMAN KIAA0324 (Fragment) OS=Homo sapiens OX=9606 GN=KIAA0324 PE=4 SV=1;tr|A0A140VK53|A0A140VK53_HUMAN Testicular secretory protein Li 53 OS=Homo sapiens OX=9606 PE=2 SV=1;sp|Q9UQ35|SRRM2_HUMAN Serine/arginine repetitive matrix protein 2 O	2	2	191.3	1791	11.349	1.5	8493500
P49327;Q6PJJ3;A0A0U1RQF0	P49327	Fatty acid synthase (EC 2.3.1.85) (Type I fatty acid synthase) [Includes: [Acyl-carrier-protein] S-acetyltransferase (EC 2.3.1.38); [Acyl-carrier-protein] S-malonyltransferase (EC 2.3.1.39); 3-oxoacyl-[acyl-carrier-protein] synthase (EC 2.3.1.41); 3-oxoacyl-[acyl-carrier-protein] reductase (EC 1.1.1.100); 3-hydroxyacyl-[acyl-carrier-protein] dehydratase (EC 4.2.1.59); Enoyl-[acyl-carrier-protein]…	FASN FAS	sp|P49327|FAS_HUMAN Fatty acid synthase OS=Homo sapiens OX=9606 GN=FASN PE=1 SV=3;tr|Q6PJJ3|Q6PJJ3_HUMAN FASN protein (Fragment) OS=Homo sapiens OX=9606 GN=FASN PE=2 SV=1;tr|A0A0U1RQF0|A0A0U1RQF0_HUMAN Fatty acid synthase OS=Homo sapiens OX=9606 GN=FASN PE	2	2	273.42	2511	11.315	0.9	8160200
H0Y3V4;A0A024RDY0;H0Y8C6;O00410	A0A087WX71	ESF1 homolog	ESF1	tr|H0Y3V4|H0Y3V4_HUMAN Importin-5 (Fragment) OS=Homo sapiens OX=9606 GN=IPO5 PE=1 SV=2;tr|A0A024RDY0|A0A024RDY0_HUMAN RAN binding protein 5, isoform CRA_d OS=Homo sapiens OX=9606 GN=RANBP5 PE=4 SV=1;tr|H0Y8C6|H0Y8C6_HUMAN Importin-5 (Fragment) OS=Homo sapi	1	1	17.062	151	-2	10.6	6632300
A0A7I2V3H7;A0A7I2V361;A0A7I2V3H0;A0A7I2V516;A0A024R4A5;I1E4Y6;Q6Y7W6	Q53SX4	Uncharacterized protein RAB10	RAB10	tr|A0A7I2V3H7|A0A7I2V3H7_HUMAN GRB10-interacting GYF protein 2 OS=Homo sapiens OX=9606 GN=GIGYF2 PE=1 SV=1;tr|A0A7I2V361|A0A7I2V361_HUMAN GRB10-interacting GYF protein 2 OS=Homo sapiens OX=9606 GN=GIGYF2 PE=1 SV=1;tr|A0A7I2V3H0|A0A7I2V3H0_HUMAN GRB10-inter	1	1	122.2	1051	5.8062	1.1	6305200
Q96HN5;H0YFY6;Q7Z757;Q59HB8;A0A024R5M9;Q4LE64;Q14980;K4DIE0;A0A024R5G4	Q96HN5	Nuclear mitotic apparatus protein 1		tr|Q96HN5|Q96HN5_HUMAN Nuclear mitotic apparatus protein 1 (Fragment) OS=Homo sapiens OX=9606 PE=2 SV=1;tr|H0YFY6|H0YFY6_HUMAN Nuclear mitotic apparatus protein 1 (Fragment) OS=Homo sapiens OX=9606 GN=NUMA1 PE=1 SV=1;tr|Q7Z757|Q7Z757_HUMAN NUMA1 protein OS	1	1	107.3	963	11.069	1.6	5313000
A0A8V8TNZ0;A0A8V8TQP8;A0A8V8TNZ5;A0A8V8TQC0;A0A024R3Q0;A0A024R0Y6;F5H423;P84077;P61204;F5H0C7;A0A8V8TP92;C9JPM4;B4E190;C9J1Z8;C9JAK5;B4DJC8;B4DN70;B4DEB9;A4D0Z3;B4DLJ3;P84085;P18085	A0A8V8TNZ0	ADP ribosylation factor 1	ARF1	tr|A0A8V8TNZ0|A0A8V8TNZ0_HUMAN ADP-ribosylation factor 1 (Fragment) OS=Homo sapiens OX=9606 GN=ARF1 PE=4 SV=1;tr|A0A8V8TQP8|A0A8V8TQP8_HUMAN ADP-ribosylation factor 1 (Fragment) OS=Homo sapiens OX=9606 GN=ARF1 PE=4 SV=1;tr|A0A8V8TNZ5|A0A8V8TNZ5_HUMAN ADP-r	1	1	16.199	142	12.399	9.2	3532500
Q0VAS5;B2R4R0;P62805;Q6B823	Q0VAS5	Histone H4	HIST1H4H	tr|Q0VAS5|Q0VAS5_HUMAN Histone H4 OS=Homo sapiens OX=9606 GN=HIST1H4H PE=1 SV=1;tr|B2R4R0|B2R4R0_HUMAN Histone H4 OS=Homo sapiens OX=9606 GN=HIST1H4J PE=2 SV=1;sp|P62805|H4_HUMAN Histone H4 OS=Homo sapiens OX=9606 GN=H4C16 PE=1 SV=2;tr|Q6B823|Q6B823_HUMAN	1	1	11.314	103	18.465	11.7	0
A0A024RB14;P62854;Q76N56;Q75MH1;Q5JNZ5	A0A024RB14	40S ribosomal protein S26	RPS26 hCG_2015359 hCG_20716	tr|A0A024RB14|A0A024RB14_HUMAN 40S ribosomal protein S26 OS=Homo sapiens OX=9606 GN=RPS26 PE=3 SV=1;sp|P62854|RS26_HUMAN 40S ribosomal protein S26 OS=Homo sapiens OX=9606 GN=RPS26 PE=1 SV=3;tr|Q76N56|Q76N56_HUMAN 40S ribosomal protein S26 (Fragment) OS=Hom	1	1	13.015	115	12.186	10.4	0
A0A0J9YYL3;A0A0J9YXJ8;A0A0J9YVP6;A0A0J9YXX5;Q9UHX1;E9PN18;A0A0J9YVR6;E9PQ56;A0A0J9YWM1;H0YEM1	A0A0J9YYL3	Poly(U)-binding-splicing factor PUF60 (60 kDa poly(U)-binding-splicing factor)	PUF60	tr|A0A0J9YYL3|A0A0J9YYL3_HUMAN Poly(U)-binding-splicing factor PUF60 (Fragment) OS=Homo sapiens OX=9606 GN=PUF60 PE=1 SV=1;tr|A0A0J9YXJ8|A0A0J9YXJ8_HUMAN Poly(U)-binding-splicing factor PUF60 (Fragment) OS=Homo sapiens OX=9606 GN=PUF60 PE=1 SV=1;tr|A0A0J9Y	2	2	54.626	505	30.648	5.3	0
A0A8Q3SHU8;P82663;Q96Q22;A0A8Q3SHQ8;A0A8Q3WLJ1;A0A8Q3WKE3;A0A8Q3SHT9;A0A8Q3WKJ5;A0A8Q3WKE1;E7EPW2;A0A8Q3WKH6	A0A8Q3SHU8	Mitochondrial ribosomal protein S25	MRPS25	tr|A0A8Q3SHU8|A0A8Q3SHU8_HUMAN 28S ribosomal protein S25, mitochondrial OS=Homo sapiens OX=9606 GN=MRPS25 PE=1 SV=1;sp|P82663|RT25_HUMAN 28S ribosomal protein S25, mitochondrial OS=Homo sapiens OX=9606 GN=MRPS25 PE=1 SV=1;tr|Q96Q22|Q96Q22_HUMAN Mitochondri	1	1	17.847	153	11.711	7.2	0
B2R4V2;Q969Q0;H0Y5B4;H7BZ11;J3KQN4;P83881	B2R4V2	cDNA, FLJ92227, highly similar to Homo sapiens ribosomal protein L36a-like (RPL36AL), mRNA		tr|B2R4V2|B2R4V2_HUMAN cDNA, FLJ92227, highly similar to Homo sapiens ribosomal protein L36a-like (RPL36AL), mRNA OS=Homo sapiens OX=9606 PE=2 SV=1;sp|Q969Q0|RL36L_HUMAN 60S ribosomal protein L36a-like OS=Homo sapiens OX=9606 GN=RPL36AL PE=1 SV=3;tr|H0Y5B4	1	1	12.527	106	11.96	8.5	0
D6RAX2;X5D7T7;H0Y8U5;X5D8Y5;Q4KMQ8;Q13363;Q9NSY3;E9PGB1;H0Y9M9;E7EUB3;E7ESU7;E7EPF8;H0Y8W7;P56545	D6RAX2	C-terminal binding protein 1	CTBP1	tr|D6RAX2|D6RAX2_HUMAN C-terminal-binding protein 1 (Fragment) OS=Homo sapiens OX=9606 GN=CTBP1 PE=1 SV=9;tr|X5D7T7|X5D7T7_HUMAN C-terminal binding protein 1 isoform D OS=Homo sapiens OX=9606 GN=CTBP1 PE=2 SV=1;tr|H0Y8U5|H0Y8U5_HUMAN C-terminal-binding pro	2	2	18.793	173	11.195	9.8	0
H0Y8H9;E9PEZ1;Q8IWT3	H0Y8H9	Cullin 9	CUL9	tr|H0Y8H9|H0Y8H9_HUMAN Cullin-9 (Fragment) OS=Homo sapiens OX=9606 GN=CUL9 PE=1 SV=1;tr|E9PEZ1|E9PEZ1_HUMAN Cullin-9 OS=Homo sapiens OX=9606 GN=CUL9 PE=1 SV=1;sp|Q8IWT3|CUL9_HUMAN Cullin-9 OS=Homo sapiens OX=9606 GN=CUL9 PE=1 SV=2	1	1	10.917	93	11.017	18.3	0
P38606;C9JA17;C9JVW8	P38606	V-type proton ATPase catalytic subunit A (V-ATPase subunit A) (EC 7.1.2.2) (V-ATPase 69 kDa subunit) (Vacuolar ATPase isoform VA68) (Vacuolar proton pump subunit alpha)	ATP6V1A ATP6A1 ATP6V1A1 VPP2	sp|P38606|VATA_HUMAN V-type proton ATPase catalytic subunit A OS=Homo sapiens OX=9606 GN=ATP6V1A PE=1 SV=2;tr|C9JA17|C9JA17_HUMAN V-type proton ATPase catalytic subunit A (Fragment) OS=Homo sapiens OX=9606 GN=ATP6V1A PE=1 SV=8;tr|C9JVW8|C9JVW8_HUMAN V-type	2	2	68.303	617	11.267	3.9	0
P51116;I3L1Z2	P51116	RNA-binding protein FXR2 (FXR2P) (FMR1 autosomal homolog 2)	FXR2 FMR1L2	sp|P51116|FXR2_HUMAN RNA-binding protein FXR2 OS=Homo sapiens OX=9606 GN=FXR2 PE=1 SV=2	2	0	74.222	673	11.004	2.4	0
B4E2N9;B4DJ11;B4E2I2;A0A024R8L6;A0A0A0MSU4;O94911	Q9UPN1	Serine/threonine-protein phosphatase (EC 3.1.3.16)	PPP1CC	tr|B4E2N9|B4E2N9_HUMAN cDNA FLJ61077, highly similar to Homo sapiens ATP-binding cassette, sub-family A (ABC1), member 8 (ABCA8), mRNA OS=Homo sapiens OX=9606 PE=2 SV=1;tr|B4DJ11|B4DJ11_HUMAN cDNA FLJ56986, highly similar to Homo sapiens ATP-binding casset	1	1	105.76	932	-2	1.3	0
Q59F56;B4DSY1;A0A8V8TLR3;A0A024RCU1;H7C5N0;A0A8V8TLC0;B4E0N1;B4DM01;H7C4L3;A0A8V8TN04;A0A8V8TL97;Q9NPK3;Q96BC0;O76046;A0A1U9X8J6;A0A1U9X8J2;A0A1U9X8J1;A0A1U9X8J0;A0A1U9X8I9;A0A1U9X8I7;A0A8V8TLA2;Q15477	H0Y3V4	Importin 5	IPO5	tr|Q59F56|Q59F56_HUMAN DJ34F7.7 (Superkiller viralicidic activity 2-like variant) (Fragment) OS=Homo sapiens OX=9606 PE=2 SV=1;tr|B4DSY1|B4DSY1_HUMAN cDNA FLJ57585, highly similar to Helicase SKI2W OS=Homo sapiens OX=9606 PE=2 SV=1;tr|A0A8V8TLR3|A0A8V8TLR3	1	1	67.548	607	-2	2.3	0
A0A087WX71;A0JLU5;Q9H501	Q96HC2	ABCA2 protein	ABCA2	tr|A0A087WX71|A0A087WX71_HUMAN ESF1 homolog OS=Homo sapiens OX=9606 GN=ESF1 PE=1 SV=1;tr|A0JLU5|A0JLU5_HUMAN ESF1 protein (Fragment) OS=Homo sapiens OX=9606 GN=ESF1 PE=2 SV=1;sp|Q9H501|ESF1_HUMAN ESF1 homolog OS=Homo sapiens OX=9606 GN=ESF1 PE=1 SV=1	1	1	52.371	456	-2	2	0
A0A2R8Y7B0;A0A2R8Y2E8;A0A0J9YXG2;B4DMK8;A0A2U3TZJ5	A0A126GV96	Olfactory receptor	OR4F6	tr|A0A2R8Y7B0|A0A2R8Y7B0_HUMAN B-cell lymphoma/leukemia 11A (Fragment) OS=Homo sapiens OX=9606 GN=BCL11A PE=1 SV=1;tr|A0A2R8Y2E8|A0A2R8Y2E8_HUMAN B-cell lymphoma/leukemia 11A OS=Homo sapiens OX=9606 GN=BCL11A PE=1 SV=1;tr|A0A0J9YXG2|A0A0J9YXG2_HUMAN B-cell	1	1	22.523	204	-2	6.4	0
A0A126GV96;Q8NGB9	A0A1B0GVQ7	Ion transport domain-containing protein		tr|A0A126GV96|A0A126GV96_HUMAN Olfactory receptor OS=Homo sapiens OX=9606 GN=OR4F6 PE=3 SV=1;sp|Q8NGB9|OR4F6_HUMAN Olfactory receptor 4F6 OS=Homo sapiens OX=9606 GN=OR4F6 PE=2 SV=1	1	1	35.354	312	-2	3.2	0
A0A5C2G6H3	A0A654IC68	Gap junction protein	CXNR	tr|A0A5C2G6H3|A0A5C2G6H3_HUMAN IGL c3257_light_IGKV1-39_IGKJ2 (Fragment) OS=Homo sapiens OX=9606 PE=2 SV=1	1	1	11.585	107	-2	16.8	0
A0A654IC68;Q8N144	A0A6Q8PF30	Ankyrin repeat domain containing 26	ANKRD26	tr|A0A654IC68|A0A654IC68_HUMAN Gap junction protein OS=Homo sapiens OX=9606 GN=CXNR PE=3 SV=1;sp|Q8N144|CXD3_HUMAN Gap junction delta-3 protein OS=Homo sapiens OX=9606 GN=GJD3 PE=1 SV=1	1	1	31.933	294	-2	7.8	0
A0A7P0TA11;B4DT76;C9J674;B2R6Q5;Q8WXG1	H0YLR8	SPG11 vesicle trafficking associated, spatacsin	SPG11	tr|A0A7P0TA11|A0A7P0TA11_HUMAN Radical S-adenosyl methionine domain-containing protein 2 OS=Homo sapiens OX=9606 GN=RSAD2 PE=1 SV=1;tr|B4DT76|B4DT76_HUMAN cDNA FLJ59752, highly similar to Homo sapiens radical S-adenosyl methionine domain containing 2 (RSAD	1	1	27.774	239	-2	5	0
J3QL92;A0A8Q3SIW6;A0A8Q3WKN6;Q9Y4B5	Q5T0D2	nucleoside-diphosphate kinase (EC 2.7.4.6)	CMPK1	tr|J3QL92|J3QL92_HUMAN Microtubule cross-linking factor 1 OS=Homo sapiens OX=9606 GN=MTCL1 PE=1 SV=1;tr|A0A8Q3SIW6|A0A8Q3SIW6_HUMAN Microtubule cross-linking factor 1 OS=Homo sapiens OX=9606 GN=MTCL1 PE=1 SV=1;tr|A0A8Q3WKN6|A0A8Q3WKN6_HUMAN Microtubule cro	1	1	55.249	509	-2	2.4	0
B4E1L3;Q5TF93;A8K1M8;Q9UBP5	B2R6L0	Tubulin beta chain		tr|B4E1L3|B4E1L3_HUMAN cDNA FLJ53591, highly similar to Hairy/enhancer-of-split related with YRPW motif 2 OS=Homo sapiens OX=9606 PE=2 SV=1;tr|Q5TF93|Q5TF93_HUMAN Hairy/enhancer-of-split-related with YRPW motif protein 2 OS=Homo sapiens OX=9606 GN=HEY2 PE=	1	1	29.698	281	-2	6.4	0
B2R6L0;Q13885;A5D907;A5D906	C9JGQ0	Smoothelin	SMTN	tr|B2R6L0|B2R6L0_HUMAN Tubulin beta chain OS=Homo sapiens OX=9606 PE=2 SV=1;sp|Q13885|TBB2A_HUMAN Tubulin beta-2A chain OS=Homo sapiens OX=9606 GN=TUBB2A PE=1 SV=1;tr|A5D907|A5D907_HUMAN Tubulin beta chain (Fragment) OS=Homo sapiens OX=9606 GN=TUBB2A PE=2	12	0	49.896	445	-2	29.7	0
B4DDW4;P09237	B4DDZ2	cDNA FLJ60419, highly similar to R3H domain-containing protein 2		tr|B4DDW4|B4DDW4_HUMAN cDNA FLJ56650, highly similar to Matrilysin OS=Homo sapiens OX=9606 PE=2 SV=1;sp|P09237|MMP7_HUMAN Matrilysin OS=Homo sapiens OX=9606 GN=MMP7 PE=1 SV=1	1	1	21.919	192	-2	6.8	0
B4DDZ2	B4DK64	protein-serine/threonine phosphatase (EC 3.1.3.16)		tr|B4DDZ2|B4DDZ2_HUMAN cDNA FLJ60419, highly similar to R3H domain-containing protein 2 OS=Homo sapiens OX=9606 PE=2 SV=1	1	1	63.853	596	-2	2	0
Q9H2I3	D3WYY8	Cytochrome c oxidase subunit 2		tr|Q9H2I3|Q9H2I3_HUMAN DC41 OS=Homo sapiens OX=9606 PE=2 SV=1	1	1	12.541	102	-2	10.8	0
F8WD59;A0A024R7P5;C9J9K3;A0A8V8TMX1;Q96RS2;A0A8I5KQE6;A0A024R2L6;A0A0C4DG17;A0A8V8TLA4;P08865	Q7Z612	Acidic ribosomal phosphoprotein P1		tr|F8WD59|F8WD59_HUMAN 40S ribosomal protein SA (Fragment) OS=Homo sapiens OX=9606 GN=RPSA PE=1 SV=2;tr|A0A024R7P5|A0A024R7P5_HUMAN Similar to Laminin receptor 1, isoform CRA_a OS=Homo sapiens OX=9606 GN=LOC388524 PE=3 SV=1;tr|C9J9K3|C9J9K3_HUMAN 40S ribos	1	1	12.647	116	6.1076	11.2	0
G3V3F3;A0A024R523;A0A024R4X8;A0A0S2Z4P2;A0A024R531;A0A024R524;R9W7C9;A0A7P0T907;Q06710	B4E0Q6	cDNA FLJ60209, highly similar to Transcriptional repressor p66 alpha		tr|G3V3F3|G3V3F3_HUMAN Paired box protein Pax-8 (Fragment) OS=Homo sapiens OX=9606 GN=PAX8 PE=1 SV=2;tr|A0A024R523|A0A024R523_HUMAN Paired box gene 8, isoform CRA_b OS=Homo sapiens OX=9606 GN=PAX8 PE=4 SV=1;tr|A0A024R4X8|A0A024R4X8_HUMAN Paired box gene 8,	1	1	12.526	116	5.8968	11.2	0
A0A0A0MS18;A0A024R656;C9JYJ0;O15315	J3QL05	Serine and arginine rich splicing factor 2	SRSF2	tr|A0A0A0MS18|A0A0A0MS18_HUMAN DNA repair protein RAD51 homolog 2 OS=Homo sapiens OX=9606 GN=RAD51B PE=1 SV=1;tr|A0A024R656|A0A024R656_HUMAN RAD51-like 1 (S. cerevisiae), isoform CRA_a OS=Homo sapiens OX=9606 GN=RAD51L1 PE=4 SV=1;tr|C9JYJ0|C9JYJ0_HUMAN DNA	1	1	31.028	279	6.1992	5.4	0
A0A024R758	A0A0C4DGS1	Dolichyl-diphosphooligosaccharide--protein glycosyltransferase 48 kDa subunit (Oligosaccharyl transferase 48 kDa subunit)	DDOST	tr|A0A024R758|A0A024R758_HUMAN Coiled-coil domain containing 136 OS=Homo sapiens OX=9606 GN=NAG6 PE=4 SV=1	1	1	134.04	1154	6.1285	0.7	0
J3QL05;J3KP15;B3KUY1;Q53FN0;A0A024R8U5;Q01130	A0A024RD92	HCG39854, isoform CRA_a	hCG_39854	tr|J3QL05|J3QL05_HUMAN Serine/arginine-rich splicing factor 2 (Fragment) OS=Homo sapiens OX=9606 GN=SRSF2 PE=1 SV=1;tr|J3KP15|J3KP15_HUMAN Serine/arginine-rich splicing factor 2 (Fragment) OS=Homo sapiens OX=9606 GN=SRSF2 PE=1 SV=8;tr|B3KUY1|B3KUY1_HUMAN S	1	1	15.156	130	5.8642	8.5	0
A0A087WYB4;Q9UJZ1	K7EM56	40S ribosomal protein S15	RPS15	tr|A0A087WYB4|A0A087WYB4_HUMAN Stomatin-like protein 2, mitochondrial OS=Homo sapiens OX=9606 GN=STOML2 PE=1 SV=1;sp|Q9UJZ1|STML2_HUMAN Stomatin-like protein 2, mitochondrial OS=Homo sapiens OX=9606 GN=STOML2 PE=1 SV=1	1	1	33.409	310	6.9155	5.2	0
U3PXP0;U6A216;Q9BX83;Q4ZGM8;E9M4D4;E1B2D1;V9H1D9;A0A2R8Y7C0;A0A385HW63;A0A385HW00;I1VZV6;D1MGQ2;A0A385HW21;A0A385HW02;A0A385HVZ2;A0A385HVY8;A0A0K2BMD8;A0A1K0GXZ1;A0A1S5UZ39;P69905	A0A140VJX5	Transmembrane protein 209		tr|U3PXP0|U3PXP0_HUMAN Alpha globin chain (Fragment) OS=Homo sapiens OX=9606 GN=HBA2 PE=3 SV=1;tr|U6A216|U6A216_HUMAN Mutant hemoglobin alpha 1 globin chain (Fragment) OS=Homo sapiens OX=9606 GN=HBA1 PE=3 SV=1;tr|Q9BX83|Q9BX83_HUMAN Hemoglobin alpha 1 glob	1	1	5.7024	51	6.1554	29.4	0
A0A1W2PNV5;A0A1W2PPS5;Q96FN5	A0A494C0D1	Succinate-CoA ligase GDP/ADP-forming subunit alpha	SUCLG1	tr|A0A1W2PNV5|A0A1W2PNV5_HUMAN Kinesin-like protein KIF12 (Fragment) OS=Homo sapiens OX=9606 GN=KIF12 PE=1 SV=1;tr|A0A1W2PPS5|A0A1W2PPS5_HUMAN Kinesin-like protein OS=Homo sapiens OX=9606 GN=KIF12 PE=1 SV=1;sp|Q96FN5|KIF12_HUMAN Kinesin-like protein KIF12	1	1	12.782	122	5.8392	9	0
J3QLL0;J3KS65;A0A7I2V3Z3;A0A7I2V351;A0A7I2V487;Q7Z726;A8K7D9;A0A7I2YQE1;P52292	Q59FH0	H2A histone family, member Y isoform 2 variant		tr|J3QLL0|J3QLL0_HUMAN Importin subunit alpha-1 (Fragment) OS=Homo sapiens OX=9606 GN=KPNA2 PE=1 SV=1;tr|J3KS65|J3KS65_HUMAN Importin subunit alpha-1 (Fragment) OS=Homo sapiens OX=9606 GN=KPNA2 PE=1 SV=1;tr|A0A7I2V3Z3|A0A7I2V3Z3_HUMAN Importin subunit alph	1	1	15.234	134	7.9129	5.2	0
A0A7P0MQR8;H3BPE1;H3BQK9;Q9UPN3;A0A590UJG2;A0A5F9ZGX0;A0A804HL78;H0Y390;Q13696;E9PLY0;E9PLY5;E9PNZ4	X5D7P8	non-specific serine/threonine protein kinase (EC 2.7.11.1)	STK39	tr|A0A7P0MQR8|A0A7P0MQR8_HUMAN Microtubule-actin cross-linking factor 1, isoforms 6/7 OS=Homo sapiens OX=9606 GN=MACF1 PE=1 SV=1;tr|H3BPE1|H3BPE1_HUMAN Microtubule-actin cross-linking factor 1, isoforms 6/7 OS=Homo sapiens OX=9606 GN=MACF1 PE=1 SV=1;tr|H3B	4	1	837.95	7385	24.408	0.7	0
A0A8I5QJR7;D3DUJ0;A0A8I5KVV1;Q8TA92;Q9Y4W6	A1LUY1	60S ribosomal protein L34	RPL34 hCG_2027853	tr|A0A8I5QJR7|A0A8I5QJR7_HUMAN AFG3-like protein 2 OS=Homo sapiens OX=9606 GN=AFG3L2 PE=1 SV=1;tr|D3DUJ0|D3DUJ0_HUMAN AFG3 ATPase family gene 3-like 2 (Yeast), isoform CRA_a (Fragment) OS=Homo sapiens OX=9606 GN=AFG3L2 PE=3 SV=1;tr|A0A8I5KVV1|A0A8I5KVV1_HU	1	1	84.069	751	7.2186	1.3	0
X5D7P8;Q6E0B2;X5DP03;A0A8V8TKT5;X5D2U3;Q9UEW8	Q59EV3	Myosin, heavy polypeptide 7, cardiac muscle, beta variant		tr|X5D7P8|X5D7P8_HUMAN non-specific serine/threonine protein kinase (Fragment) OS=Homo sapiens OX=9606 GN=STK39 PE=2 SV=1;tr|Q6E0B2|Q6E0B2_HUMAN non-specific serine/threonine protein kinase OS=Homo sapiens OX=9606 PE=2 SV=1;tr|X5DP03|X5DP03_HUMAN non-speci	1	1	52.265	475	6.1029	3.2	0
I3L234;I3L3C4;I3L3U9;A0PJ87;J3QSV6;A0PJ61;Q32Q62;O76021	Q5QPM2	RALY heterogeneous nuclear ribonucleoprotein	RALY	tr|I3L234|I3L234_HUMAN Ribosomal L1 domain-containing protein 1 (Fragment) OS=Homo sapiens OX=9606 GN=RSL1D1 PE=1 SV=1;tr|I3L3C4|I3L3C4_HUMAN Ribosomal L1 domain-containing protein 1 (Fragment) OS=Homo sapiens OX=9606 GN=RSL1D1 PE=1 SV=1;tr|I3L3U9|I3L3U9_H	1	1	11.628	98	7.8937	13.3	0
Q59EV3;A5YM51;P12883;P13533;Q2XUS2;Q5GJ54	H0YH33	Serine/threonine kinase receptor associated protein	STRAP	tr|Q59EV3|Q59EV3_HUMAN Myosin, heavy polypeptide 7, cardiac muscle, beta variant (Fragment) OS=Homo sapiens OX=9606 PE=2 SV=1;tr|A5YM51|A5YM51_HUMAN MYH7 protein (Fragment) OS=Homo sapiens OX=9606 GN=MYH7 PE=2 SV=1;sp|P12883|MYH7_HUMAN Myosin-7 OS=Homo sap	2	1	182.38	1574	6.0867	1.1	0
I3L1P4;I3L4M7;I3L445;O15451;A8K548;C9JFV4;B4DR36;Q8IZL8	H7C0I5	Uncharacterized protein		tr|I3L1P4|I3L1P4_HUMAN Proline-, glutamic acid- and leucine-rich protein 1 (Fragment) OS=Homo sapiens OX=9606 GN=PELP1 PE=1 SV=1;tr|I3L4M7|I3L4M7_HUMAN Proline-, glutamic acid- and leucine-rich protein 1 (Fragment) OS=Homo sapiens OX=9606 GN=PELP1 PE=1 SV=	1	1	14.955	148	6.6125	9.5	0
I3L3Q7;I3L3B0;A8K651;Q07021	M0R204	SH3KBP1 binding protein 1	SHKBP1	tr|I3L3Q7|I3L3Q7_HUMAN Complement component 1 Q subcomponent-binding protein, mitochondrial (Fragment) OS=Homo sapiens OX=9606 GN=C1QBP PE=1 SV=1;tr|I3L3B0|I3L3B0_HUMAN Complement component 1 Q subcomponent-binding protein, mitochondrial OS=Homo sapiens OX	1	1	20.006	177	5.9345	7.3	0
H7C2L4;Q8N1H4;Q68DZ9;Q59GA1;B2RDQ3;P62995	E9PLA9	Cell cycle associated protein 1	CAPRIN1	tr|H7C2L4|H7C2L4_HUMAN Transformer-2 protein homolog beta (Fragment) OS=Homo sapiens OX=9606 GN=TRA2B PE=1 SV=1;tr|Q8N1H4|Q8N1H4_HUMAN cDNA FLJ40872 fis, clone TUTER2000283, highly similar to Homo sapiens transformer-2-beta (SFRS10) gene OS=Homo sapiens OX	1	1	12.548	107	5.9318	9.3	0
B3KRK8;B0YJC5;H7C5W5;B3KWQ6;Q53SB5;Q45VM8;Q45VM7;Q45VM6;L7RDA5;A5Z217;A0A384NPX1;P41219;P17661;Q9H319;Q5RLN2;B4DE66;A0A7R6M6U0;F8W835;B4DUI0;Q59EM6;E7EMV2;B4DJT7;E7ESP9;A5YM63;Q16352;P07197;B4DR43;Q8TCR7;B3KXJ0;B3KQI5;P07196;P12036	B4DGK8	cDNA FLJ57723, moderately similar to Protein-tyrosine phosphatase mitochondrial 1, mitochondrial		tr|B3KRK8|B3KRK8_HUMAN Vimentin OS=Homo sapiens OX=9606 PE=2 SV=1;tr|B0YJC5|B0YJC5_HUMAN Vimentin OS=Homo sapiens OX=9606 GN=VIM PE=1 SV=1	55	1	46.976	407	6.1046	84.3	0
B4DGK8;E9PQM0;Q8WUK0	B4DSU9	cDNA FLJ58421, highly similar to Cleavage and polyadenylation specificity factor 6		tr|B4DGK8|B4DGK8_HUMAN cDNA FLJ57723, moderately similar to Protein-tyrosine phosphatase mitochondrial 1, mitochondrial OS=Homo sapiens OX=9606 PE=2 SV=1;tr|E9PQM0|E9PQM0_HUMAN Phosphatidylglycerophosphatase and protein-tyrosine phosphatase 1 OS=Homo sapie	1	1	15.761	137	5.925	9.5	0
B4DJK9;Q6FHZ7;Q99541	B4DWD0	Calcium uniporter protein		tr|B4DJK9|B4DJK9_HUMAN Perilipin OS=Homo sapiens OX=9606 PE=2 SV=1;tr|Q6FHZ7|Q6FHZ7_HUMAN Perilipin OS=Homo sapiens OX=9606 GN=ADFP PE=2 SV=1;sp|Q99541|PLIN2_HUMAN Perilipin-2 OS=Homo sapiens OX=9606 GN=PLIN2 PE=1 SV=2	1	1	45.135	409	6.3541	1.7	0
K7ERA3;B4DVZ5;Q92791	Q96I16	eIF2S2 protein		tr|K7ERA3|K7ERA3_HUMAN Endoplasmic reticulum protein SC65 (Fragment) OS=Homo sapiens OX=9606 GN=P3H4 PE=1 SV=1;tr|B4DVZ5|B4DVZ5_HUMAN cDNA FLJ53481, highly similar to Nucleolar autoantigen No55 OS=Homo sapiens OX=9606 PE=2 SV=1;sp|Q92791|SC65_HUMAN Endopla	1	1	25.874	221	5.9536	5	0
E9PLA7;B4E227;Q59E96;E9PIN3;Q9UBU9	C9J4Z3	Ribosomal protein L37a (Ribosomal protein L37a, isoform CRA_c)	RPL37A hCG_16380	tr|E9PLA7|E9PLA7_HUMAN Nuclear RNA export factor 1 (Fragment) OS=Homo sapiens OX=9606 GN=NXF1 PE=1 SV=1;tr|B4E227|B4E227_HUMAN Nuclear RNA export factor 1 OS=Homo sapiens OX=9606 GN=NXF1 PE=1 SV=1;tr|Q59E96|Q59E96_HUMAN Nuclear RNA export factor 1 variant	1	1	13.25	115	5.8477	13	0
S4R3V3;B5BU99;Q9Y5A9	D7RXV9	DING protein p38		tr|S4R3V3|S4R3V3_HUMAN YTH domain-containing family protein 2 (Fragment) OS=Homo sapiens OX=9606 GN=YTHDF2 PE=1 SV=1;tr|B5BU99|B5BU99_HUMAN High glucose-regulated protein 8 OS=Homo sapiens OX=9606 GN=YTHDF2 PE=2 SV=1;sp|Q9Y5A9|YTHD2_HUMAN YTH domain-contai	1	1	24.908	241	5.9826	5	0
D3DWL9;Q10570	H0YJ63	Activator of HSP90 ATPase activity 1	AHSA1	tr|D3DWL9|D3DWL9_HUMAN Cleavage and polyadenylation specific factor 1, 160kDa, isoform CRA_a OS=Homo sapiens OX=9606 GN=CPSF1 PE=4 SV=1;sp|Q10570|CPSF1_HUMAN Cleavage and polyadenylation specificity factor subunit 1 OS=Homo sapiens OX=9606 GN=CPSF1 PE=1 SV	1	1	151.98	1365	10.403	1	0
H7C4C8;Q7Z759;Q53HU0;P50990	K7ERG4	Small nuclear ribonucleoprotein Sm D2 (Sm-D2) (snRNP core protein D2)	SNRPD2	tr|H7C4C8|H7C4C8_HUMAN T-complex protein 1 subunit theta (Fragment) OS=Homo sapiens OX=9606 GN=CCT8 PE=1 SV=1;tr|Q7Z759|Q7Z759_HUMAN T-complex protein 1 subunit theta OS=Homo sapiens OX=9606 GN=CCT8 PE=2 SV=1;tr|Q53HU0|Q53HU0_HUMAN T-complex protein 1 subu	1	1	35.369	323	6.2854	3.1	0
K7EKG4;K7EJ57;O96008	L0R512	Alternative protein NCAM2	NCAM2	tr|K7EKG4|K7EKG4_HUMAN Mitochondrial import receptor subunit TOM40 homolog (Fragment) OS=Homo sapiens OX=9606 GN=TOMM40 PE=1 SV=1;tr|K7EJ57|K7EJ57_HUMAN Mitochondrial import receptor subunit TOM40 homolog (Fragment) OS=Homo sapiens OX=9606 GN=TOMM40 PE=1 S	1	1	18.171	168	7.0746	6.5	0
K7ELZ8	M0QX76	Ribosomal protein S16	RPS16	tr|K7ELZ8|K7ELZ8_HUMAN Protein FAM32A (Fragment) OS=Homo sapiens OX=9606 GN=FAM32A PE=1 SV=1	1	1	9.404	82	5.8637	11	0
K7EMT0;Q05DF2;Q15428	M0QZY1	G protein-coupled receptor 108	GPR108	tr|K7EMT0|K7EMT0_HUMAN Splicing factor 3A subunit 2 (Fragment) OS=Homo sapiens OX=9606 GN=SF3A2 PE=1 SV=2;tr|Q05DF2|Q05DF2_HUMAN SF3A2 protein (Fragment) OS=Homo sapiens OX=9606 GN=SF3A2 PE=2 SV=1;sp|Q15428|SF3A2_HUMAN Splicing factor 3A subunit 2 OS=Homo	1	1	15.224	135	7.036	10.4	0
K7EPI4	Q9UF24	NADH dehydrogenase [ubiquinone] iron-sulfur protein 3, mitochondrial (Complex I-30kD) (NADH-ubiquinone oxidoreductase 30 kDa subunit)	DKFZp586K0821	tr|K7EPI4|K7EPI4_HUMAN Glial fibrillary acidic protein (Fragment) OS=Homo sapiens OX=9606 GN=GFAP PE=1 SV=2	1	0	14.037	124	7.6059	9.7	0
L0R512	P0DPB6	DNA-directed RNA polymerases I and III subunit RPAC2 (RNA polymerases I and III subunit AC2) (AC19) (DNA-directed RNA polymerase I subunit D) (RNA polymerase I 16 kDa subunit) (RPA16) (RPC16) (hRPA19)	POLR1D	tr|L0R512|L0R512_HUMAN Alternative protein NCAM2 OS=Homo sapiens OX=9606 GN=NCAM2 PE=4 SV=1	1	1	4.7347	42	5.9851	21.4	0
L8ECI6	Q6FI35	Proliferating cell nuclear antigen	PCNA	tr|L8ECI6|L8ECI6_HUMAN Alternative protein SLC17A6 OS=Homo sapiens OX=9606 GN=SLC17A6 PE=4 SV=1	1	1	5.8179	48	5.7628	27.1	0
P0DPB6	P81605	Dermcidin (EC 3.4.-.-) (Preproteolysin) [Cleaved into: Survival-promoting peptide; DCD-1]	DCD AIDD DSEP	sp|P0DPB6|RPAC2_HUMAN DNA-directed RNA polymerases I and III subunit RPAC2 OS=Homo sapiens OX=9606 GN=POLR1D PE=1 SV=1	1	1	15.237	133	5.7647	9.8	0
P38432	Q08J23	RNA cytosine C(5)-methyltransferase NSUN2 (EC 2.1.1.-) (Myc-induced SUN domain-containing protein) (Misu) (NOL1/NOP2/Sun domain family member 2) (Substrate of AIM1/Aurora kinase B) (mRNA cytosine C(5)-methyltransferase) (EC 2.1.1.-) (tRNA cytosine C(5)-methyltransferase) (EC 2.1.1.-, EC 2.1.1.203) (tRNA methyltransferase 4 homolog) (hTrm4)	NSUN2 SAKI TRM4	sp|P38432|COIL_HUMAN Coilin OS=Homo sapiens OX=9606 GN=COIL PE=1 SV=1	1	1	62.608	576	11.69	2.8	0
Q59GG3;Q6FHM5;Q01664	Q15717	ELAV-like protein 1 (Hu-antigen R) (HuR)	ELAVL1 HUR	tr|Q59GG3|Q59GG3_HUMAN Transcription factor AP-4 (Activating enhancer binding protein 4) variant (Fragment) OS=Homo sapiens OX=9606 PE=2 SV=1;tr|Q6FHM5|Q6FHM5_HUMAN TFAP4 protein OS=Homo sapiens OX=9606 GN=TFAP4 PE=2 SV=1;sp|Q01664|TFAP4_HUMAN Transcriptio	1	1	33.091	293	6.6805	4.4	0
Q7Z5U1;Q05D20;Q6P0P7;Q6PJV4	Q4KMQ1	Taperin	TPRN C9orf75	tr|Q7Z5U1|Q7Z5U1_HUMAN THRAP3 protein (Fragment) OS=Homo sapiens OX=9606 GN=THRAP3 PE=2 SV=1;tr|Q05D20|Q05D20_HUMAN THRAP3 protein (Fragment) OS=Homo sapiens OX=9606 GN=THRAP3 PE=2 SV=1;tr|Q6P0P7|Q6P0P7_HUMAN THRAP3 protein (Fragment) OS=Homo sapiens OX=96	2	0	41.6	373	6.3165	7.8	0
Q549U1;Q13595	Q53HU6	Biglycan		tr|Q549U1|Q549U1_HUMAN Putative MAPK activating protein OS=Homo sapiens OX=9606 GN=HSU53209 PE=2 SV=1;sp|Q13595|TRA2A_HUMAN Transformer-2 protein homolog alpha OS=Homo sapiens OX=9606 GN=TRA2A PE=1 SV=1	1	1	32.688	282	5.9102	5	0
Q13707	Q562R1	Beta-actin-like protein 2 (Kappa-actin)	ACTBL2	tr|Q13707|Q13707_HUMAN ACTA2 protein (Fragment) OS=Homo sapiens OX=9606 GN=ACTA2 PE=3 SV=1	10	1	36.807	330	6.4216	34.2	0
Q99529				tr|Q99529|Q99529_HUMAN Non-muscle myosin heavy chain (Fragment) OS=Homo sapiens OX=9606 PE=2 SV=1	17	1	24.44	208	6.1795	67.3	0
